# Supplementary material for: 9-Benzyl-3-bromo-9H-carbazole
Source: Acta Crystallogr Sect E Struct Rep Online. 2009 Jul 4;65(Pt 8):o1763. doi: 10.1107/S1600536809024969 (PMC2977497; doi:10.1107/S1600536809024969)
Supplement: Supplementary file 2 [file e-65-o1763-Isup2.hkl]

# 
# h,k,l, Fc-squared, Fo-squared, sigma(Fo-squared) and status flag 
# 
data_I
_shelx_title '  _r90607c' 
_shelx_refln_list_code          4 
_shelx_F_calc_maximum      164.17 
_exptl_crystal_F_000       680.00 
_reflns_d_resolution_high  0.7601 
 
loop_ 
 _symmetry_equiv_pos_as_xyz 
 'x, y, z' 
 '-x+1/2, y+1/2, z+1/2' 
 'x+1/2, -y+1/2, z' 
 '-x, -y, z+1/2' 
 
_cell_length_a    17.6293 
_cell_length_b    14.6659 
_cell_length_c     5.6420 
_cell_angle_alpha  90.000 
_cell_angle_beta   90.000 
_cell_angle_gamma  90.000 
 
_shelx_F_squared_multiplier     1.000 
 
loop_ 
 _refln_index_h 
 _refln_index_k 
 _refln_index_l 
 _refln_F_squared_calc 
 _refln_F_squared_meas 
 _refln_F_squared_sigma 
 _refln_observed_status 
   5   1  -7       94.63       70.99     27.98 o 
   6   1  -7      728.00      671.82     98.19 o 
   7   1  -7       60.34       42.43     25.92 o 
   3   2  -7        7.68       13.90     28.70 o 
   4   2  -7       24.86      -18.27     35.33 o 
   5   2  -7       12.35       30.45     23.96 o 
   6   2  -7       33.95       47.95     33.47 o 
   7   2  -7       14.30        4.93     20.08 o 
   0   3  -7        1.57       15.35     21.72 o 
   1   3  -7      497.05      530.77     82.45 o 
   2   3  -7      471.14      476.27     75.81 o 
   3   3  -7      201.49      162.38     93.76 o 
   4   3  -7       70.43       29.40     21.36 o 
   5   3  -7      643.80      716.30    102.99 o 
   6   3  -7       43.13       26.25     40.22 o 
   1   4  -7       97.24       59.59     33.34 o 
   2   4  -7       33.24       34.63     15.28 o 
   3   4  -7       20.60       20.34     15.03 o 
   4   4  -7       93.90       41.64     20.73 o 
   5   4  -7       31.54       31.32     56.15 o 
   6   4  -7      109.39      111.49     55.92 o 
   1   5  -7      310.47      312.07     51.07 o 
   2   5  -7       36.24       24.87     14.58 o 
   3   5  -7      645.00      656.86     30.76 o 
   4   5  -7      110.09       98.13     34.22 o 
   1   6  -7       54.09       47.99     21.47 o 
   2   6  -7        2.71        8.66     13.64 o 
   0   0  -6     2172.42     2142.30    258.40 o 
   2   0  -6     1575.56     1738.92    150.08 o 
   4   0  -6      882.99      931.91    122.17 o 
   6   0  -6     1161.39     1297.09    185.70 o 
   8   0  -6      836.88      808.49    195.36 o 
  10   0  -6      634.81      755.76    129.65 o 
  12   0  -6      844.24      849.79    119.02 o 
   1   1  -6      140.03      102.69     29.29 o 
   2   1  -6       20.09       17.30     10.80 o 
   3   1  -6      300.94      313.81     30.07 o 
   4   1  -6       10.13       -3.22     13.23 o 
   5   1  -6       59.75       45.14     14.36 o 
   6   1  -6      257.74      239.46     66.71 o 
   7   1  -6      170.51      100.59     33.53 o 
   8   1  -6       96.10       50.09     23.75 o 
   9   1  -6        9.41       10.33     16.30 o 
  10   1  -6      308.44      254.61     88.73 o 
  11   1  -6        3.62       20.54     14.74 o 
  12   1  -6      109.71      101.18     37.16 o 
  13   1  -6      122.52       80.53     50.36 o 
   0   2  -6      650.31      644.06     86.13 o 
   1   2  -6      598.52      602.43     46.71 o 
   2   2  -6      563.33      654.12     54.91 o 
   3   2  -6      491.27      441.22     53.95 o 
   4   2  -6      995.52     1031.79    105.60 o 
   5   2  -6      616.14      625.10     67.55 o 
   6   2  -6      698.68      697.20     85.32 o 
   7   2  -6      339.33      267.93     98.04 o 
   8   2  -6      674.71      674.24     75.90 o 
   9   2  -6      658.59      761.63     95.74 o 
  10   2  -6      302.49      357.31     96.39 o 
  11   2  -6      123.66       91.31     35.14 o 
  12   2  -6      243.06      175.33     68.86 o 
  13   2  -6      126.19      102.80     45.82 o 
   1   3  -6      314.63      334.29     46.56 o 
   2   3  -6      207.14      174.20     49.59 o 
   3   3  -6       17.50       14.23     19.15 o 
   4   3  -6       10.26       15.10     19.32 o 
   5   3  -6       25.23       34.18     28.90 o 
   6   3  -6       17.37       21.34     12.76 o 
   7   3  -6      339.13      336.47     55.26 o 
   8   3  -6        5.71        9.90     14.11 o 
   9   3  -6      119.06       96.83     37.29 o 
  10   3  -6      160.56      143.75     46.71 o 
  11   3  -6        6.63        5.82     19.55 o 
  12   3  -6       14.91      -18.94     25.22 o 
  13   3  -6      446.08      433.11     53.31 o 
   0   4  -6        5.31       22.04     16.96 o 
   1   4  -6     1300.14     1432.76    118.85 o 
   2   4  -6        1.27       -7.40     24.67 o 
   3   4  -6     1086.51     1125.49    118.21 o 
   4   4  -6      204.96      200.89     85.41 o 
   5   4  -6      967.92     1043.32    236.96 o 
   6   4  -6        7.99        4.82     26.09 o 
   7   4  -6      464.74      442.66    195.37 o 
   8   4  -6        8.83      -15.49     38.02 o 
   9   4  -6     1147.82     1219.49     61.78 o 
  10   4  -6       60.93       50.58     27.74 o 
  11   4  -6      389.44      383.54    137.18 o 
  12   4  -6        3.28       -7.58     20.29 o 
   1   5  -6       77.88       75.15     17.88 o 
   2   5  -6      296.73      244.35     61.27 o 
   3   5  -6       36.25       39.29     23.91 o 
   4   5  -6       94.89      120.68     40.77 o 
   5   5  -6      126.58      114.44     35.55 o 
   6   5  -6       21.02       31.63     27.42 o 
   7   5  -6       21.67       14.49     27.49 o 
   8   5  -6        4.91        0.61     24.24 o 
   9   5  -6      109.18       95.68     69.70 o 
  10   5  -6       12.62       -3.89     57.23 o 
  11   5  -6      320.99      266.66    126.99 o 
  12   5  -6       52.54       17.39     23.49 o 
   0   6  -6      592.46      641.51    114.28 o 
   1   6  -6      755.06      795.58     81.94 o 
   2   6  -6      345.00      330.85     79.75 o 
   3   6  -6      365.27      401.30     62.62 o 
   4   6  -6      127.36       90.14     22.66 o 
   5   6  -6      913.86      874.95    222.09 o 
   6   6  -6      139.60      140.53     63.26 o 
   7   6  -6      243.31      236.28    147.65 o 
   9   6  -6      491.22      406.53    194.76 o 
  10   6  -6      184.26      194.22    109.47 o 
  11   6  -6      305.88      271.80    176.72 o 
   1   7  -6       33.64       20.32     16.09 o 
   2   7  -6       61.90       72.36     25.21 o 
   3   7  -6       39.38       32.30     14.00 o 
   4   7  -6       38.90       29.13     15.68 o 
   5   7  -6       88.97       70.65     34.51 o 
   6   7  -6      102.25       94.09     34.80 o 
   7   7  -6        8.96      -13.59     55.96 o 
   8   7  -6       78.03       76.57     60.06 o 
   9   7  -6       90.17       80.97     73.63 o 
  10   7  -6       32.12        7.42     29.85 o 
   0   8  -6      509.02      616.91    107.90 o 
   1   8  -6       96.45       80.84     27.39 o 
   2   8  -6      668.91      735.04     75.24 o 
   3   8  -6       21.19       38.21     18.49 o 
   4   8  -6      803.92      922.08     94.23 o 
   5   8  -6      238.79      186.85     65.11 o 
   6   8  -6      318.68      261.91    107.77 o 
   7   8  -6       59.48       34.28     36.90 o 
   8   8  -6      493.51      498.39     83.65 o 
   9   8  -6      133.37       96.94     90.38 o 
   1   9  -6       11.94       15.35     11.45 o 
   2   9  -6      235.22      187.11     64.57 o 
   3   9  -6        3.48        9.56     14.14 o 
   4   9  -6       10.82        0.30     15.88 o 
   5   9  -6       25.80       29.32     25.06 o 
   6   9  -6       46.42       66.05     39.58 o 
   7   9  -6       26.23      -19.40     39.82 o 
   8   9  -6       29.64       26.93     21.87 o 
   0  10  -6      566.22      618.82    175.62 o 
   1  10  -6      111.29      111.47     50.19 o 
   2  10  -6      445.91      496.74     74.17 o 
   3  10  -6       98.35       84.04     30.40 o 
   4  10  -6      316.00      230.64     80.42 o 
   5  10  -6       96.20       90.15     52.07 o 
   6  10  -6      134.12      101.39     52.57 o 
   1  11  -6       25.74       13.04     26.89 o 
   2  11  -6        4.04       14.02     24.20 o 
   3  11  -6       25.03       20.57     17.83 o 
   2   0  -5      191.99      175.39     41.50 o 
   4   0  -5      569.94      569.95     37.16 o 
   6   0  -5       21.54       22.28     44.93 o 
   8   0  -5      524.26      586.80    162.95 o 
  10   0  -5        3.53        7.53     32.69 o 
  12   0  -5     1163.00     1189.59    173.29 o 
  14   0  -5      785.54      909.12    202.63 o 
  16   0  -5      262.14      144.10    114.85 o 
   0   1  -5     1550.58     1675.95     98.26 o 
   1   1  -5      402.39      368.53     13.34 o 
   2   1  -5     3185.56     3344.46    155.04 o 
   3   1  -5      128.62      124.72     22.28 o 
   4   1  -5     2155.03     2285.75     93.70 o 
   5   1  -5      262.88      251.78     37.59 o 
   6   1  -5      889.07      944.71     73.38 o 
   7   1  -5      535.00      557.02     70.62 o 
   8   1  -5     1018.06     1112.21    106.77 o 
   9   1  -5       65.79       69.81     23.83 o 
  10   1  -5     2199.94     2288.94     48.37 o 
  11   1  -5      430.30      389.08    117.75 o 
  12   1  -5      958.27      999.41    126.32 o 
  13   1  -5      101.63       84.29     27.99 o 
  14   1  -5      317.70      349.52    124.26 o 
  15   1  -5       25.78       22.70     23.78 o 
  16   1  -5      539.71      413.37    155.00 o 
  17   1  -5       41.92       34.64     23.38 o 
   1   2  -5        9.32       10.30      8.25 o 
   2   2  -5      130.09      142.22     23.56 o 
   3   2  -5      399.32      396.63     15.03 o 
   4   2  -5      793.80      772.55     33.80 o 
   5   2  -5       14.10       21.12      8.46 o 
   6   2  -5       83.51       69.26     16.94 o 
   7   2  -5       21.99       26.86     14.68 o 
   8   2  -5      256.48      259.94     73.83 o 
   9   2  -5      191.14      160.05     39.31 o 
  10   2  -5       79.49      110.80     29.41 o 
  11   2  -5      199.07      214.53     61.42 o 
  12   2  -5      318.27      294.52    118.18 o 
  13   2  -5      235.55      175.91     50.16 o 
  14   2  -5      501.90      403.04    140.17 o 
  15   2  -5       19.20       19.43     29.10 o 
  16   2  -5      114.73      125.11     43.72 o 
   0   3  -5     2733.09     2851.45    228.33 o 
   1   3  -5     1774.67     1808.22     74.15 o 
   2   3  -5      224.41      220.15     14.87 o 
   3   3  -5     3385.47     3616.43    144.78 o 
   4   3  -5       92.96       78.66     21.35 o 
   5   3  -5      551.38      636.19     41.80 o 
   6   3  -5      569.48      636.37     44.06 o 
   7   3  -5     1091.92     1118.56    105.74 o 
   8   3  -5      119.74       85.08     33.97 o 
   9   3  -5      849.34      892.49     83.16 o 
  10   3  -5      880.30      822.55     78.43 o 
  11   3  -5     1849.90     1934.00     87.10 o 
  12   3  -5      308.54      301.24     79.51 o 
  13   3  -5      356.40      338.91    107.83 o 
  14   3  -5       35.31       40.40     22.03 o 
  15   3  -5      413.25      226.37    138.57 o 
  16   3  -5       31.85       22.94     30.56 o 
   1   4  -5      210.80      207.37     14.93 o 
   2   4  -5      295.48      281.81     17.82 o 
   3   4  -5       75.84       60.76     14.38 o 
   4   4  -5      282.76      256.32     20.13 o 
   5   4  -5       51.50       62.03     13.97 o 
   6   4  -5       27.47       32.87     13.89 o 
   7   4  -5      149.98      140.46     38.68 o 
   8   4  -5        9.42       10.10     14.98 o 
   9   4  -5      176.35      187.64     40.91 o 
  10   4  -5       40.92       26.35     16.47 o 
  11   4  -5      321.89      332.01    101.90 o 
  12   4  -5        5.01        3.77     12.78 o 
  13   4  -5      596.85      601.69     87.90 o 
  14   4  -5       91.76       92.75     41.14 o 
  15   4  -5      460.52      503.34    139.62 o 
  16   4  -5        5.13       13.35     17.08 o 
   0   5  -5      100.61      114.54     45.88 o 
   1   5  -5     1955.34     2172.98    159.67 o 
   2   5  -5      185.98      159.21     14.31 o 
   3   5  -5     1782.60     1891.05    113.66 o 
   4   5  -5      169.75      169.05     41.86 o 
   5   5  -5      747.26      880.48     68.48 o 
   6   5  -5       91.30       83.12     17.32 o 
   7   5  -5     2671.69     2842.58    176.40 o 
   8   5  -5      221.44      205.77     53.70 o 
   9   5  -5      491.82      573.74     61.09 o 
  10   5  -5       90.75       92.99     26.29 o 
  11   5  -5     1103.51     1213.44    145.95 o 
  12   5  -5       12.45       15.35     16.13 o 
  13   5  -5      405.10      476.54     83.45 o 
  14   5  -5       66.32       67.94     29.18 o 
  15   5  -5      327.27      322.86     98.88 o 
  16   5  -5       97.30       62.73     34.20 o 
   1   6  -5      245.00      213.25     60.18 o 
   2   6  -5       82.56       57.28     17.47 o 
   3   6  -5      156.64      158.41     34.40 o 
   4   6  -5      104.27       97.70     18.60 o 
   5   6  -5      154.86      156.64     18.45 o 
   6   6  -5        4.08       -6.93     12.70 o 
   7   6  -5       46.51       42.37     16.91 o 
   8   6  -5      351.33      321.27     75.17 o 
   9   6  -5       33.47       24.38     18.66 o 
  10   6  -5        7.70       12.24     14.58 o 
  11   6  -5      272.94      232.01     65.92 o 
  12   6  -5       85.45       83.26     31.99 o 
  13   6  -5      225.39      185.75     74.70 o 
  14   6  -5       14.09       20.11     21.89 o 
  15   6  -5      486.47      434.28    134.63 o 
   0   7  -5      942.08      921.46    259.25 o 
   1   7  -5      752.66      759.79     74.47 o 
   2   7  -5     1149.83     1264.80    100.76 o 
   3   7  -5      545.76      628.97     60.50 o 
   4   7  -5     1111.46     1189.53     80.81 o 
   5   7  -5      188.17      241.25     66.02 o 
   6   7  -5      422.13      452.54     58.77 o 
   7   7  -5      676.53      689.85     96.54 o 
   8   7  -5      689.05      682.06     75.06 o 
   9   7  -5      447.99      410.69     73.86 o 
  10   7  -5      680.86      719.24     89.60 o 
  11   7  -5      321.89      249.50     57.15 o 
  12   7  -5      241.51      232.17     62.60 o 
  13   7  -5      182.25      161.90     48.07 o 
  14   7  -5      529.40      499.93     68.15 o 
   1   8  -5       16.24       22.33     15.90 o 
   2   8  -5        0.66      -12.97     27.37 o 
   3   8  -5       44.48       36.76     17.83 o 
   4   8  -5       82.72       88.28     21.53 o 
   5   8  -5       12.43       25.07     14.30 o 
   6   8  -5       33.70       35.41     16.79 o 
   7   8  -5       72.32       42.19     17.41 o 
   8   8  -5      475.25      399.30    164.74 o 
   9   8  -5       30.24       25.33     30.96 o 
  10   8  -5       77.31       45.01     51.27 o 
  11   8  -5        0.73      106.34     51.38 o 
  12   8  -5      550.79      588.96     85.99 o 
  13   8  -5       63.93       75.33     27.54 o 
  14   8  -5      208.25      213.01     64.35 o 
   0   9  -5     2472.21     2668.25     76.20 o 
   1   9  -5       10.46        2.75     23.69 o 
   2   9  -5      746.00      795.34     77.21 o 
   3   9  -5       73.38       82.74     32.40 o 
   4   9  -5      466.12      526.60     77.02 o 
   5   9  -5        0.97       -4.42     26.97 o 
   6   9  -5     1415.36     1486.36    145.09 o 
   7   9  -5       73.01       64.39     26.06 o 
   8   9  -5     1140.98     1157.35    101.84 o 
   9   9  -5       22.10       28.51     20.17 o 
  10   9  -5      206.20      125.12     85.85 o 
  11   9  -5       28.99      -17.53     49.32 o 
  12   9  -5      472.85      454.62    144.25 o 
  13   9  -5       35.43       58.47     42.00 o 
   1  10  -5       16.99       13.32     15.36 o 
   2  10  -5       14.78       26.69     18.65 o 
   3  10  -5       47.71       34.86     20.41 o 
   4  10  -5      146.93      110.71     26.94 o 
   5  10  -5       31.43       10.01     14.37 o 
   6  10  -5      226.70      234.83     54.27 o 
   7  10  -5      136.81      112.30     33.73 o 
   8  10  -5       22.00       19.47     16.09 o 
   9  10  -5       19.54       -5.31     30.02 o 
  10  10  -5      116.37       99.77     45.75 o 
  11  10  -5        7.62       15.46     23.41 o 
  12  10  -5      186.05      129.54     66.09 o 
   1  11  -5      588.98      606.28     70.23 o 
   2  11  -5      359.19      347.70     94.93 o 
   3  11  -5      398.30      434.62    106.83 o 
   4  11  -5      393.19      337.62     98.63 o 
   5  11  -5      123.26      139.00     41.90 o 
   6  11  -5      439.26      357.45    106.43 o 
   7  11  -5      281.69      258.98     75.16 o 
   8  11  -5      264.30      227.58     75.61 o 
   9  11  -5      421.84      354.29    107.67 o 
  10  11  -5      127.90      128.24     64.01 o 
   1  12  -5       65.42       30.15     28.71 o 
   2  12  -5       59.12       39.70     29.96 o 
   3  12  -5       36.40       19.39     30.76 o 
   4  12  -5        8.91       13.40     14.52 o 
   5  12  -5        2.41        4.22     14.41 o 
   6  12  -5       18.22       24.52     14.96 o 
   7  12  -5       47.96       35.85     16.03 o 
   8  12  -5      145.66      101.46     39.08 o 
   9  12  -5       39.14       29.15     19.31 o 
   0  13  -5       97.66       92.63     48.84 o 
   1  13  -5      699.04      850.06    117.46 o 
   2  13  -5       52.97       36.37     26.19 o 
   3  13  -5      261.56      198.02     87.14 o 
   4  13  -5       13.05       16.82     14.92 o 
   5  13  -5      278.15      247.72     93.40 o 
   6  13  -5        4.88       17.66     19.65 o 
   7  13  -5      389.61      321.81    159.32 o 
   1  14  -5        0.78        4.74     22.39 o 
   2  14  -5        2.87        9.63     16.13 o 
   3  14  -5       17.42      -48.51     50.44 o 
   0   0  -4     4766.55     4620.56    325.97 o 
   2   0  -4     3312.20     3235.01    165.92 o 
   4   0  -4     4109.05     4335.28    188.36 o 
   6   0  -4     3515.86     3483.61    157.84 o 
   8   0  -4     3702.05     4047.09    400.09 o 
  10   0  -4     2487.37     2639.90    216.68 o 
  12   0  -4     1389.74     1582.23    215.40 o 
  14   0  -4     1492.42     1449.09    182.55 o 
  16   0  -4      459.64      530.72    101.74 o 
  18   0  -4      558.39      497.41    270.30 o 
   1   1  -4        3.72        2.36      4.37 o 
   2   1  -4      114.56      114.90     13.17 o 
   3   1  -4      172.27      174.13      9.26 o 
   4   1  -4       46.96       31.59      7.63 o 
   5   1  -4      166.48      161.39      7.79 o 
   6   1  -4     1384.68     1370.91     41.09 o 
   7   1  -4       19.74       16.54      5.82 o 
   8   1  -4      306.60      324.90     30.97 o 
   9   1  -4       17.00       26.39     17.26 o 
  10   1  -4     1258.38     1319.26     82.14 o 
  11   1  -4      402.72      409.54     52.79 o 
  12   1  -4      392.98      433.51    104.63 o 
  13   1  -4       82.34       77.65     27.50 o 
  14   1  -4      380.51      430.96    108.84 o 
  15   1  -4      140.48      151.25     34.87 o 
  16   1  -4      731.51      687.28    110.92 o 
  17   1  -4      232.90      185.90     51.34 o 
  18   1  -4      454.49      534.34    137.12 o 
  19   1  -4        3.65       12.89     28.95 o 
   0   2  -4     4170.63     4399.28    217.42 o 
   1   2  -4     2264.59     2327.25     72.52 o 
   2   2  -4     1868.12     1921.09     60.24 o 
   3   2  -4     1709.02     1698.11     53.97 o 
   4   2  -4     1851.00     1860.13     54.16 o 
   5   2  -4     1468.14     1459.25     39.98 o 
   6   2  -4     2849.73     2926.77    101.43 o 
   7   2  -4      890.38      928.34     38.29 o 
   8   2  -4     1019.51     1087.64     71.89 o 
   9   2  -4     1893.26     1943.65    116.30 o 
  10   2  -4      701.04      761.27     77.13 o 
  11   2  -4      204.65      234.97     55.08 o 
  12   2  -4      866.96      891.73     87.71 o 
  13   2  -4      533.31      511.58     68.20 o 
  14   2  -4      443.06      409.15    124.12 o 
  15   2  -4      498.97      437.94    146.81 o 
  16   2  -4      678.14      771.54     87.28 o 
  17   2  -4      639.52      688.84     86.63 o 
  18   2  -4      439.21      520.90     99.49 o 
  19   2  -4      170.95      117.43     33.76 o 
   1   3  -4      144.15      137.82      6.88 o 
   2   3  -4      201.15      201.35      8.63 o 
   3   3  -4      124.39      115.06      7.29 o 
   4   3  -4       27.76       21.06      4.90 o 
   5   3  -4      625.59      616.81     31.31 o 
   6   3  -4        4.50        2.49      2.82 o 
   7   3  -4      189.81      195.32     21.70 o 
   8   3  -4      137.99      149.21     28.49 o 
   9   3  -4       78.99       73.11     19.52 o 
  10   3  -4      681.06      688.79     44.20 o 
  11   3  -4      360.06      348.66     48.48 o 
  12   3  -4      125.64      128.69     34.35 o 
  13   3  -4      699.28      746.97     68.08 o 
  14   3  -4      262.96      262.98     56.26 o 
  15   3  -4      586.05      576.27    100.47 o 
  16   3  -4      337.43      334.98     92.93 o 
  17   3  -4      145.45      191.38     43.71 o 
  18   3  -4        6.69       12.48     25.04 o 
  19   3  -4      403.94      360.08    124.95 o 
   0   4  -4      389.83      355.23     31.02 o 
   1   4  -4     3083.83     3040.74     86.86 o 
   2   4  -4      133.40      121.79      6.36 o 
   3   4  -4     2304.18     2256.41     61.10 o 
   4   4  -4      332.50      333.12     14.35 o 
   5   4  -4     5249.99     4927.89    181.75 o 
   6   4  -4     1209.01     1197.59     62.05 o 
   7   4  -4     1014.43     1041.13     62.59 o 
   8   4  -4       93.40       80.15     20.65 o 
   9   4  -4     3864.69     4005.62    188.26 o 
  10   4  -4      281.51      254.43     18.41 o 
  11   4  -4     1356.76     1485.86    137.86 o 
  12   4  -4      119.02      116.45     52.52 o 
  13   4  -4      992.43     1059.27    101.03 o 
  14   4  -4       29.73       22.48     16.00 o 
  15   4  -4      957.19     1099.83    160.94 o 
  16   4  -4       94.00      108.87     33.44 o 
  17   4  -4      221.82      269.68     89.39 o 
  18   4  -4       38.06       23.19     22.37 o 
   1   5  -4      218.24      221.43     13.22 o 
   2   5  -4      490.99      494.53     17.30 o 
   3   5  -4      212.99      210.93     10.87 o 
   4   5  -4      433.78      424.17     20.35 o 
   5   5  -4      174.03      177.67     34.98 o 
   6   5  -4      287.56      274.71     27.40 o 
   7   5  -4      122.03      131.74     28.49 o 
   8   5  -4      560.75      541.17     22.01 o 
   9   5  -4     1120.16     1170.40     78.26 o 
  10   5  -4      458.83      458.90     37.32 o 
  11   5  -4      362.31      350.60     43.28 o 
  12   5  -4       82.23       78.01     29.85 o 
  13   5  -4      367.84      396.77     81.36 o 
  14   5  -4       13.67       14.44     28.42 o 
  15   5  -4      400.58      417.22    100.06 o 
  16   5  -4      167.65      185.46     59.98 o 
  17   5  -4      567.61      515.98    151.23 o 
  18   5  -4       25.92       -3.57     33.28 o 
   0   6  -4     1352.35     1289.59     50.53 o 
   1   6  -4     3946.88     4028.67    178.97 o 
   2   6  -4      771.34      797.91     30.36 o 
   3   6  -4      845.12      845.74     61.72 o 
   4   6  -4      821.58      856.44     52.75 o 
   5   6  -4     2299.33     2370.36    136.23 o 
   6   6  -4      879.88      910.44     49.38 o 
   7   6  -4      702.06      773.32     40.86 o 
   8   6  -4      374.95      356.85     30.02 o 
   9   6  -4     1102.98     1151.01     77.41 o 
  10   6  -4      443.77      432.59     43.41 o 
  11   6  -4     1010.04     1090.25     76.11 o 
  12   6  -4      621.04      686.66     66.67 o 
  13   6  -4      950.45      986.60    105.15 o 
  14   6  -4      100.34      113.31     36.76 o 
  15   6  -4      200.90      216.64     56.08 o 
  16   6  -4      283.03      273.13     82.60 o 
  17   6  -4      146.64      159.45     63.65 o 
  18   6  -4      246.18      199.19     69.85 o 
   1   7  -4       57.75       53.09     14.44 o 
   2   7  -4      499.79      514.04     37.46 o 
   3   7  -4       97.06      122.91     15.03 o 
   4   7  -4       30.26       33.00      9.57 o 
   5   7  -4       40.88       48.31     17.67 o 
   6   7  -4      549.41      532.61     23.22 o 
   7   7  -4       91.58       68.85     20.23 o 
   8   7  -4      187.78      176.86     45.63 o 
   9   7  -4      155.34      140.17     28.86 o 
  10   7  -4      105.03      107.37     18.04 o 
  11   7  -4      175.20      184.03     35.40 o 
  12   7  -4      356.55      367.51     82.18 o 
  13   7  -4      278.02      286.96     69.58 o 
  14   7  -4      452.39      428.89    122.16 o 
  15   7  -4      157.90      179.00     56.18 o 
  16   7  -4      257.06      262.52     78.56 o 
  17   7  -4      222.81      162.15     47.19 o 
   0   8  -4      928.65      915.71     83.56 o 
   1   8  -4        5.03       24.59     16.21 o 
   2   8  -4     3014.84     3152.86    148.04 o 
   3   8  -4      366.34      375.66     14.20 o 
   4   8  -4     1912.35     2030.49     97.22 o 
   5   8  -4      235.62      245.00     16.89 o 
   6   8  -4      714.81      798.65     49.22 o 
   7   8  -4      429.71      408.22     39.89 o 
   8   8  -4     2102.00     2252.77    167.86 o 
   9   8  -4      114.50       99.18     24.02 o 
  10   8  -4     1243.86     1326.43     95.38 o 
  11   8  -4       14.28       23.29     12.18 o 
  12   8  -4      963.63     1063.01    109.37 o 
  13   8  -4      183.43      167.16     49.21 o 
  14   8  -4      471.18      497.88    124.53 o 
  15   8  -4        7.85       18.43     20.67 o 
  16   8  -4      199.38      150.10     78.80 o 
  17   8  -4      111.39       74.15     38.77 o 
   1   9  -4      189.02      207.98     56.28 o 
   2   9  -4      903.35      855.72     68.46 o 
   3   9  -4       26.11       15.86     16.43 o 
   4   9  -4       60.99       43.28     10.54 o 
   5   9  -4       52.20       43.51     10.52 o 
   6   9  -4       86.43       80.97     18.14 o 
   7   9  -4       27.78       30.62      9.68 o 
   8   9  -4      165.68      260.83     66.68 o 
   9   9  -4       30.04       21.82     12.07 o 
  10   9  -4      277.57      330.20     48.39 o 
  11   9  -4       27.29       26.86     16.09 o 
  12   9  -4      364.98      391.35     57.01 o 
  13   9  -4       15.79       12.13     24.50 o 
  14   9  -4      479.35      508.06     92.98 o 
  15   9  -4       13.45       18.25     15.91 o 
  16   9  -4      247.07      189.86     60.28 o 
   0  10  -4     1665.07     1779.85    236.99 o 
   1  10  -4      174.67      190.20     40.00 o 
   2  10  -4     1605.35     1676.50    155.42 o 
   3  10  -4      362.65      418.59     59.57 o 
   4  10  -4     1010.04     1077.76    104.96 o 
   5  10  -4      379.28      393.65     50.50 o 
   6  10  -4      559.79      664.29     60.55 o 
   7  10  -4      179.48      176.46     20.45 o 
   8  10  -4      493.50      556.99     43.85 o 
   9  10  -4       58.85       63.70     20.63 o 
  10  10  -4      575.75      590.29     51.00 o 
  11  10  -4      185.99      151.16     27.99 o 
  12  10  -4      679.47      670.87     62.30 o 
  13  10  -4      362.13      350.90     62.12 o 
  14  10  -4      417.46      420.24     59.27 o 
  15  10  -4       15.12        5.66     14.42 o 
   1  11  -4      124.38       79.98     32.82 o 
   2  11  -4       31.37       29.48     29.86 o 
   3  11  -4      179.62      185.41     49.76 o 
   4  11  -4       13.36        7.13     32.31 o 
   5  11  -4       16.20        2.82     21.65 o 
   6  11  -4      104.19      113.38     32.44 o 
   7  11  -4      142.82      163.47     45.13 o 
   8  11  -4       52.05       72.93     23.89 o 
   9  11  -4       42.85       38.14     16.71 o 
  10  11  -4       86.36       84.84     30.86 o 
  11  11  -4       18.92       12.43      9.95 o 
  12  11  -4      164.82      120.26     36.24 o 
  13  11  -4      180.54      151.07     48.38 o 
  14  11  -4      460.77      456.19     29.63 o 
   0  12  -4      284.24      255.99     92.46 o 
   1  12  -4      751.88      838.87     80.85 o 
   2  12  -4      200.57      208.37     61.98 o 
   3  12  -4      639.89      604.18    123.73 o 
   4  12  -4      124.63       97.34     34.73 o 
   5  12  -4      753.87      821.11     73.16 o 
   6  12  -4       35.10       28.07     16.93 o 
   7  12  -4      953.74      959.06     97.04 o 
   8  12  -4      241.36      197.29     55.75 o 
   9  12  -4      506.57      509.53     67.77 o 
  10  12  -4      330.27      312.21     91.06 o 
  11  12  -4      322.85      380.21     69.50 o 
  12  12  -4       26.20       32.30     19.01 o 
  13  12  -4      401.41      337.86    143.57 o 
   1  13  -4        9.74      -18.62     41.15 o 
   2  13  -4        6.96        2.66     32.09 o 
   3  13  -4       63.64       56.54     20.71 o 
   4  13  -4       22.96        9.12     22.48 o 
   5  13  -4       13.12        6.56     18.89 o 
   6  13  -4      260.46      162.15     42.45 o 
   7  13  -4       30.39       30.57     21.88 o 
   8  13  -4      190.13      142.52     56.14 o 
   9  13  -4      177.12      151.44     45.40 o 
  10  13  -4       28.41       33.77     26.55 o 
  11  13  -4       53.81       47.20     19.46 o 
   0  14  -4       21.39       24.00     17.00 o 
   1  14  -4      748.41      763.28     86.93 o 
   2  14  -4       99.69      100.91     39.20 o 
   3  14  -4      296.96      236.93     93.94 o 
   4  14  -4       84.61       85.35     37.42 o 
   5  14  -4      736.45      831.76     84.95 o 
   6  14  -4      108.19       97.73     33.89 o 
   7  14  -4      315.54      285.44    100.63 o 
   8  14  -4       78.10       58.34     23.73 o 
   9  14  -4      431.87      453.75     52.20 o 
   1  15  -4       23.77       26.37     23.52 o 
   2  15  -4      104.45       82.45     39.01 o 
   3  15  -4       12.46       23.12     21.16 o 
   4  15  -4       11.81       15.64     28.16 o 
   5  15  -4       20.89       -5.27     28.60 o 
   6  15  -4       32.02       55.26     29.56 o 
   7  15  -4       92.80       78.72     33.71 o 
   0  16  -4      128.74       91.65     57.27 o 
   1  16  -4      106.26      111.60     56.38 o 
   2  16  -4      306.24      279.75    108.62 o 
   3  16  -4       89.03       50.13     26.20 o 
   2   0  -3     1191.39     1279.68     33.37 o 
   4   0  -3       75.85       68.64      9.12 o 
   6   0  -3        3.45        5.78      2.58 o 
   8   0  -3     1368.13     1467.07    110.10 o 
  10   0  -3      556.24      627.42     63.31 o 
  12   0  -3     3440.87     3695.18    371.61 o 
  14   0  -3     1329.24     1658.39    178.53 o 
  16   0  -3      751.03      887.55    110.52 o 
  18   0  -3     1542.47     1705.75    289.53 o 
  20   0  -3      215.93      227.89    117.30 o 
   0   1  -3     1492.90     1353.32     31.80 o 
   1   1  -3      526.76      494.47      9.61 o 
   2   1  -3     7734.72     7584.28    128.38 o 
   3   1  -3     1243.10     1175.48     22.63 o 
   4   1  -3    10072.81    10349.50    194.53 o 
   5   1  -3      277.93      282.12     19.08 o 
   6   1  -3     3233.21     3174.40     92.33 o 
   7   1  -3      754.16      744.45     23.83 o 
   8   1  -3     3591.72     3543.85    111.61 o 
   9   1  -3      507.92      524.19     30.21 o 
  10   1  -3     2444.56     2535.28    113.87 o 
  11   1  -3      722.67      703.45     44.94 o 
  12   1  -3     1579.71     1557.60    106.18 o 
  13   1  -3      659.63      615.33     46.52 o 
  14   1  -3     2083.99     2237.05    167.97 o 
  15   1  -3       16.12        8.69     22.89 o 
  16   1  -3     1227.40     1283.17    118.51 o 
  17   1  -3      139.16      149.52     47.48 o 
  18   1  -3      614.80      732.00    114.72 o 
  19   1  -3      112.19      119.62     40.95 o 
  20   1  -3      220.11      233.90     71.39 o 
  21   1  -3       43.28       53.35     28.74 o 
   1   2  -3      427.66      468.69     10.77 o 
   2   2  -3      442.70      480.58     10.81 o 
   3   2  -3       33.75       41.71      6.24 o 
   4   2  -3      608.11      648.57     18.73 o 
   5   2  -3      733.41      786.88     20.69 o 
   6   2  -3      616.88      647.43     22.39 o 
   7   2  -3      268.00      264.62     15.38 o 
   8   2  -3      755.29      781.37     31.16 o 
   9   2  -3      512.10      513.36     24.73 o 
  10   2  -3      577.52      588.31     32.26 o 
  11   2  -3     1781.44     1840.61     87.76 o 
  12   2  -3      348.56      323.99     29.08 o 
  13   2  -3       34.66       23.78     11.53 o 
  14   2  -3       47.22       78.10     28.07 o 
  15   2  -3      158.28      157.45     42.77 o 
  16   2  -3      949.56      963.07     92.68 o 
  17   2  -3     1246.58     1216.92    127.32 o 
  18   2  -3     1156.10     1172.62    130.27 o 
  19   2  -3      354.37      162.78    139.65 o 
  20   2  -3      228.93      220.94     91.43 o 
  21   2  -3      196.57      243.62     91.19 o 
   0   3  -3     1702.04     1679.03     47.56 o 
   1   3  -3     4082.10     3857.09     69.13 o 
   2   3  -3     1992.24     1928.07     35.22 o 
   3   3  -3     5583.83     5381.46    126.55 o 
   4   3  -3      359.81      336.52     11.67 o 
   5   3  -3     5481.69     5346.37    153.88 o 
   6   3  -3     1099.68     1133.62     42.28 o 
   7   3  -3     3894.53     3750.28    131.53 o 
   8   3  -3     1359.06     1377.44     54.10 o 
   9   3  -3      997.50      946.35     39.48 o 
  10   3  -3     1376.00     1445.16     59.20 o 
  11   3  -3     2346.38     2430.82    139.90 o 
  12   3  -3     1032.17     1044.38     58.43 o 
  13   3  -3     1487.19     1563.40     96.90 o 
  14   3  -3       44.35       77.68     33.45 o 
  15   3  -3      696.15      782.72     86.82 o 
  16   3  -3      170.04      176.34     51.14 o 
  17   3  -3     1167.34     1314.47    143.08 o 
  18   3  -3      202.70      171.16     71.08 o 
  19   3  -3      401.26      367.35    155.18 o 
  20   3  -3       37.76       35.43     22.82 o 
   1   4  -3      365.03      370.20     10.27 o 
   2   4  -3       69.47       63.91      4.14 o 
   3   4  -3      101.91       93.39      8.09 o 
   4   4  -3      106.78      116.12      9.83 o 
   5   4  -3      321.43      330.87     12.74 o 
   6   4  -3       64.44       59.83     11.98 o 
   7   4  -3      588.79      605.59     24.25 o 
   8   4  -3      136.74      133.00     11.78 o 
   9   4  -3      838.00      799.43     34.49 o 
  10   4  -3      158.62      161.67     15.21 o 
  11   4  -3      733.74      759.32     58.91 o 
  12   4  -3      270.70      282.21     30.71 o 
  13   4  -3      809.79      882.91     65.54 o 
  14   4  -3       76.66       75.01     19.17 o 
  15   4  -3      925.02     1075.46     90.37 o 
  16   4  -3       23.95       20.13     30.97 o 
  17   4  -3      874.70      959.37    120.31 o 
  18   4  -3       26.12       38.87     17.08 o 
  19   4  -3      640.23      699.31    116.49 o 
  20   4  -3       21.95        9.17     23.23 o 
   0   5  -3     1129.40     1191.53     40.56 o 
   1   5  -3     4026.44     3774.65    101.35 o 
   2   5  -3       68.98       76.22      7.72 o 
   3   5  -3     5558.11     5304.25    217.57 o 
   4   5  -3      452.09      423.72     20.63 o 
   5   5  -3     3829.20     3796.25    134.01 o 
   6   5  -3      871.40      942.27     45.97 o 
   7   5  -3     4654.00     4976.87    217.93 o 
   8   5  -3       78.25       79.96      7.49 o 
   9   5  -3     2147.09     2245.82     88.68 o 
  10   5  -3     1030.51     1085.32     69.89 o 
  11   5  -3     1836.23     1965.03     94.30 o 
  12   5  -3      219.10      242.46     53.13 o 
  13   5  -3      749.22      815.85     54.16 o 
  14   5  -3       23.44        7.64     16.24 o 
  15   5  -3     1726.24     1650.19    145.10 o 
  16   5  -3       45.08       49.68     23.86 o 
  17   5  -3      775.04      834.76    103.16 o 
  18   5  -3       20.18       12.51     25.10 o 
  19   5  -3      154.42      143.27     51.66 o 
  20   5  -3       26.06        3.32     36.43 o 
   1   6  -3        3.89        3.87      2.48 o 
   2   6  -3       57.60       70.50     17.17 o 
   3   6  -3      309.97      339.42     16.93 o 
   4   6  -3       80.49       74.77      9.20 o 
   5   6  -3      100.41      106.08     14.52 o 
   6   6  -3       54.71       48.91     11.12 o 
   7   6  -3     1038.76     1062.12     55.30 o 
   8   6  -3      334.66      321.34     27.29 o 
   9   6  -3      459.31      445.25     32.89 o 
  10   6  -3      387.72      397.57     29.99 o 
  11   6  -3      191.07      189.70     39.53 o 
  12   6  -3       72.08       75.91     18.39 o 
  13   6  -3      725.38      735.76     59.62 o 
  14   6  -3      283.56      279.79     68.31 o 
  15   6  -3      304.70      310.19     79.62 o 
  16   6  -3       93.53       83.34     25.57 o 
  17   6  -3      449.93      454.98    131.64 o 
  18   6  -3      118.16      120.72     32.69 o 
  19   6  -3      360.36      351.40    135.30 o 
   0   7  -3     3177.01     3011.16     94.02 o 
   1   7  -3      784.24      756.72     26.64 o 
   2   7  -3     2117.23     2194.56     81.40 o 
   3   7  -3     1826.27     1846.18     71.56 o 
   4   7  -3     2601.29     2690.30    103.02 o 
   5   7  -3      662.71      647.56     28.18 o 
   6   7  -3     3304.54     3455.61    133.21 o 
   7   7  -3     2827.40     2997.60    135.29 o 
   8   7  -3      966.81     1025.73     65.73 o 
   9   7  -3      931.30      955.54     70.41 o 
  10   7  -3      689.91      668.00     39.04 o 
  11   7  -3      350.75      345.10     40.45 o 
  12   7  -3      963.58      972.30     75.97 o 
  13   7  -3      351.22      364.14     41.71 o 
  14   7  -3      803.39      886.44     68.92 o 
  15   7  -3      558.14      598.45     78.61 o 
  16   7  -3      821.13      820.25    168.97 o 
  17   7  -3      165.53      178.31     51.40 o 
  18   7  -3      295.73      319.18    110.54 o 
  19   7  -3       22.72       38.01     30.39 o 
   1   8  -3       55.74       53.08     13.05 o 
   2   8  -3      246.69      263.73     19.72 o 
   3   8  -3        1.56       -4.76      9.54 o 
   4   8  -3      692.13      717.93     29.14 o 
   5   8  -3      172.40      157.76     14.49 o 
   6   8  -3      273.74      299.33     26.47 o 
   7   8  -3      725.57      646.09     42.83 o 
   8   8  -3     1271.44     1217.74     64.66 o 
   9   8  -3       46.67       46.58     15.26 o 
  10   8  -3      275.65      292.71     30.09 o 
  11   8  -3       37.48       48.49     15.91 o 
  12   8  -3      386.66      453.25     53.12 o 
  13   8  -3      436.51      427.24     52.46 o 
  14   8  -3      300.22      295.86     72.01 o 
  15   8  -3       56.78       55.51     19.73 o 
  16   8  -3      477.03      451.43    125.61 o 
  17   8  -3       32.29       25.37     18.18 o 
  18   8  -3      472.79      472.98     71.76 o 
   0   9  -3     4597.39     4863.62    262.60 o 
   1   9  -3       60.07       72.48     15.17 o 
   2   9  -3     2270.64     2227.46     87.11 o 
   3   9  -3       28.48       39.11      9.23 o 
   4   9  -3     1161.87     1207.01     62.54 o 
   5   9  -3      717.90      745.99     43.90 o 
   6   9  -3     3807.43     4101.72    183.89 o 
   7   9  -3       93.88       59.35     14.29 o 
   8   9  -3     2295.61     2488.29    115.60 o 
   9   9  -3       10.83        9.36     11.43 o 
  10   9  -3      951.53     1020.92     68.66 o 
  11   9  -3        1.40        0.89     12.21 o 
  12   9  -3      994.92     1063.78     69.17 o 
  13   9  -3       35.87       53.54     15.13 o 
  14   9  -3      699.42      698.77     67.58 o 
  15   9  -3       58.45       46.71     14.63 o 
  16   9  -3      550.82      555.84     77.82 o 
  17   9  -3       36.95       24.78     17.16 o 
  18   9  -3      256.13      233.20     55.72 o 
   1  10  -3       75.93       66.32     15.44 o 
   2  10  -3      250.78      256.19     22.90 o 
   3  10  -3        5.27        6.57      5.74 o 
   4  10  -3      867.45      868.75     39.15 o 
   5  10  -3       10.66        0.40     11.78 o 
   6  10  -3      400.17      394.61     21.30 o 
   7  10  -3      171.01      181.69     35.85 o 
   8  10  -3     1293.67     1377.47     83.99 o 
   9  10  -3       32.10       11.81     11.98 o 
  10  10  -3        9.30       28.86     10.38 o 
  11  10  -3       45.27       42.62     11.58 o 
  12  10  -3      105.80      115.29     25.73 o 
  13  10  -3      351.37      312.93     64.41 o 
  14  10  -3      474.66      371.20     80.75 o 
  15  10  -3      113.04       97.61     28.17 o 
  16  10  -3      290.66      240.82     67.93 o 
  17  10  -3       18.84       32.19     21.49 o 
   0  11  -3      714.25      689.03     74.15 o 
   1  11  -3     1029.91     1074.24     71.72 o 
   2  11  -3      393.20      366.58     16.35 o 
   3  11  -3     1667.33     1728.01     90.14 o 
   4  11  -3      981.30     1018.03     59.86 o 
   5  11  -3      212.32      204.16     39.69 o 
   6  11  -3     2410.10     2497.28     51.48 o 
   7  11  -3      807.07      846.51     52.34 o 
   8  11  -3      396.69      386.98     39.12 o 
   9  11  -3      877.64      957.36     54.84 o 
  10  11  -3      195.08      187.33     43.94 o 
  11  11  -3      272.70      278.07     62.52 o 
  12  11  -3      230.24      235.36     55.95 o 
  13  11  -3      153.57      128.22     33.90 o 
  14  11  -3      164.19      156.27     37.75 o 
  15  11  -3      587.69      628.54     60.79 o 
  16  11  -3      573.53      611.92     44.90 o 
   1  12  -3       78.75       71.87     35.20 o 
   2  12  -3        2.22      -20.46     29.22 o 
   3  12  -3      101.05       96.10     32.36 o 
   4  12  -3      120.26      115.08     37.41 o 
   5  12  -3        8.15       -0.56     11.40 o 
   6  12  -3      129.62       99.60     28.62 o 
   7  12  -3      621.02      589.49     50.64 o 
   8  12  -3      352.97      302.89     40.08 o 
   9  12  -3      378.34      392.09     41.46 o 
  10  12  -3      112.32       91.39     23.77 o 
  11  12  -3       54.02       49.19     16.94 o 
  12  12  -3       69.32       71.79     20.63 o 
  13  12  -3      109.76       64.65     17.70 o 
  14  12  -3      137.47      103.84     29.98 o 
  15  12  -3      164.58      122.89     44.74 o 
   0  13  -3       98.24      136.01     40.16 o 
   1  13  -3      911.77      945.25     95.79 o 
   2  13  -3       82.62       59.59     21.25 o 
   3  13  -3      927.22      989.42     84.27 o 
   4  13  -3       23.34        5.20     28.87 o 
   5  13  -3      924.61      939.96     89.83 o 
   6  13  -3      236.85      219.51     63.50 o 
   7  13  -3     1666.28     1693.62    120.82 o 
   8  13  -3       47.14       34.66     17.17 o 
   9  13  -3      545.10      618.87     51.67 o 
  10  13  -3       52.99       54.38     15.83 o 
  11  13  -3      899.84      981.71     75.57 o 
  12  13  -3       74.82       61.40     18.62 o 
  13  13  -3      262.95      212.48     63.78 o 
  14  13  -3        5.25       15.66     12.00 o 
   1  14  -3        6.21        7.44     18.32 o 
   2  14  -3        8.19       14.60     21.94 o 
   3  14  -3      147.33      196.53     52.99 o 
   4  14  -3       42.70       37.13     16.75 o 
   5  14  -3       66.07       48.00     25.54 o 
   6  14  -3       10.84       15.56     22.79 o 
   7  14  -3       52.20       33.45     24.01 o 
   8  14  -3      192.28      137.92     34.95 o 
   9  14  -3      155.66       97.35     52.94 o 
  10  14  -3       16.15       -1.31     18.15 o 
  11  14  -3      120.24       90.35     36.04 o 
  12  14  -3       32.23       33.02     14.36 o 
   0  15  -3      204.99      183.26     95.90 o 
   1  15  -3      121.73      115.34     47.54 o 
   2  15  -3      354.42      413.57    157.86 o 
   3  15  -3      672.90      720.81    110.68 o 
   4  15  -3      280.15      292.96    112.98 o 
   5  15  -3      487.03      437.01     81.01 o 
   6  15  -3      122.19      111.69     35.00 o 
   7  15  -3      341.38      226.17     90.71 o 
   8  15  -3      161.70      178.58     74.99 o 
   9  15  -3       87.80       50.86     31.60 o 
  10  15  -3      161.63      120.10     42.62 o 
  11  15  -3      191.07       35.47     58.34 o 
   1  16  -3       83.09       42.96     21.84 o 
   2  16  -3       25.51       43.62     27.39 o 
   3  16  -3        1.76       16.44     25.51 o 
   4  16  -3        5.94       30.86     28.88 o 
   5  16  -3       38.30       34.33     26.22 o 
   6  16  -3       15.02      -13.80     25.10 o 
   7  16  -3        1.08       25.78     17.06 o 
   8  16  -3      175.38      106.79     46.32 o 
   0  17  -3       34.21       31.83     45.74 o 
   1  17  -3        8.25       13.28     29.68 o 
   2  17  -3      440.45      391.82    127.36 o 
   3  17  -3       28.46       -7.19     40.77 o 
   4  17  -3      427.89      513.68     76.76 o 
   5  17  -3       42.08       28.38     16.33 o 
   0   0  -2    16362.62    16697.98    303.83 o 
   2   0  -2    14257.22    14577.37    259.22 o 
   4   0  -2     5513.38     5365.91    107.51 o 
   6   0  -2     5676.41     5630.69    100.65 o 
   8   0  -2    12267.32    12582.59    509.73 o 
  10   0  -2     3666.42     3524.38    331.41 o 
  12   0  -2     2611.86     2625.80    168.91 o 
  14   0  -2     2380.30     2340.99    164.88 o 
  16   0  -2     1438.74     1545.77    205.53 o 
  18   0  -2     1126.90     1134.16    216.22 o 
  20   0  -2      349.80      326.39    150.67 o 
  22   0  -2      232.62      252.80    109.99 o 
   1   1  -2     1202.06     1192.32     12.17 o 
   2   1  -2      263.54      260.72      4.69 o 
   3   1  -2       40.14       37.89      5.33 o 
   4   1  -2      298.41      336.85      5.18 o 
   6   1  -2     2312.40     2475.13     38.52 o 
   7   1  -2     1801.61     1926.24     47.71 o 
   8   1  -2     2375.04     2671.48     73.91 o 
   9   1  -2      575.92      565.98     23.63 o 
  10   1  -2      697.35      721.04     29.54 o 
  11   1  -2      256.13      259.48     20.38 o 
  12   1  -2      970.24      948.01     39.94 o 
  13   1  -2     1510.07     1478.42     60.12 o 
  14   1  -2      798.04      779.95     44.49 o 
  15   1  -2      241.72      228.00     14.67 o 
  16   1  -2     1238.94     1381.35    105.55 o 
  17   1  -2      140.95      172.38     40.38 o 
  18   1  -2      917.26     1050.57     98.82 o 
  19   1  -2      223.95      276.74     88.83 o 
  20   1  -2      918.03     1147.33    133.82 o 
  21   1  -2       39.39       26.52     22.04 o 
   0   2  -2     7230.46     7078.10     85.47 o 
   1   2  -2     2988.63     2774.98     38.49 o 
   2   2  -2     4000.81     3703.98     40.95 o 
   3   2  -2     5843.40     5652.30     58.63 o 
   4   2  -2     6497.70     6252.95     74.88 o 
   5   2  -2     3208.41     3096.22     47.28 o 
   6   2  -2     5548.48     5437.44    131.98 o 
   7   2  -2     3251.13     3019.51     82.19 o 
   8   2  -2     3218.85     3018.95    107.99 o 
   9   2  -2     4430.13     4332.74    156.76 o 
  10   2  -2     1188.56     1172.01     51.18 o 
  11   2  -2      460.09      426.69     25.59 o 
  12   2  -2     1796.62     1828.29     84.66 o 
  13   2  -2      461.51      491.52     52.74 o 
  14   2  -2     2246.28     2400.52    138.89 o 
  15   2  -2     2312.56     2433.88    145.88 o 
  16   2  -2      240.39      205.70     49.85 o 
  17   2  -2      418.80      393.18    109.16 o 
  18   2  -2      777.99      832.13     97.54 o 
  19   2  -2      274.72      329.99    102.88 o 
  20   2  -2      263.44      302.99     83.32 o 
  21   2  -2      163.55      178.54     64.11 o 
  22   2  -2       82.07       71.81     41.43 o 
   1   3  -2       89.10       87.92      3.78 o 
   2   3  -2     1548.86     1601.31     24.88 o 
   3   3  -2      246.34      245.76      5.52 o 
   4   3  -2      166.70      166.70      4.86 o 
   5   3  -2      273.14      249.89     10.11 o 
   6   3  -2      169.25      182.18     14.22 o 
   7   3  -2      767.26      810.93     24.99 o 
   8   3  -2      442.49      486.05     20.76 o 
   9   3  -2      477.76      454.40     60.84 o 
  10   3  -2      283.48      272.88     20.64 o 
  11   3  -2      587.06      600.00     37.20 o 
  12   3  -2      277.25      282.35     30.00 o 
  13   3  -2     1994.04     2128.79    129.51 o 
  14   3  -2      828.17      879.52     57.58 o 
  15   3  -2      784.85      838.17     55.91 o 
  16   3  -2      138.85      136.89     35.77 o 
  17   3  -2      415.96      431.36     51.18 o 
  18   3  -2      201.32      209.59     48.37 o 
  19   3  -2      863.52      901.53    112.85 o 
  20   3  -2      163.47      189.54     63.34 o 
  21   3  -2      634.11      690.01    105.43 o 
  22   3  -2      161.27      139.53     50.55 o 
   0   4  -2      192.21      201.95      6.39 o 
   1   4  -2     6068.06     5645.55     90.83 o 
   2   4  -2       92.99      100.54      8.20 o 
   3   4  -2    11183.74    11160.92    227.79 o 
   4   4  -2     1486.52     1629.56     49.82 o 
   5   4  -2     7168.44     6852.07    162.97 o 
   6   4  -2       66.92       55.28     15.09 o 
   7   4  -2     6579.87     6469.39    228.76 o 
   8   4  -2      167.23      160.75     13.40 o 
   9   4  -2     4514.25     4475.48    157.30 o 
  10   4  -2       78.13       73.57     15.57 o 
  11   4  -2     2785.51     2872.69    127.42 o 
  12   4  -2      135.83      121.34     23.61 o 
  13   4  -2     2050.05     2180.06    126.33 o 
  14   4  -2      316.36      312.80     53.91 o 
  15   4  -2     2266.20     2347.18    141.98 o 
  16   4  -2       31.59        5.94     12.19 o 
  17   4  -2     1110.21     1181.33     87.18 o 
  18   4  -2      130.77       55.73     29.80 o 
  19   4  -2      213.53      242.72     71.30 o 
  20   4  -2       15.73        2.12     22.16 o 
  21   4  -2      359.97      335.63     97.10 o 
   1   5  -2      759.59      867.28     17.06 o 
   2   5  -2      813.94      892.71     23.78 o 
   3   5  -2      746.93      824.17     27.90 o 
   4   5  -2      205.29      202.14     10.52 o 
   5   5  -2      501.03      523.68     17.78 o 
   6   5  -2      220.90      244.34     13.97 o 
   8   5  -2       88.03       96.88      9.91 o 
   9   5  -2     1110.74     1076.90     41.14 o 
  10   5  -2      166.87      134.00     34.26 o 
  11   5  -2     1496.24     1579.64     75.44 o 
  12   5  -2      109.94      100.68     20.64 o 
  13   5  -2       67.68       81.23     19.66 o 
  14   5  -2      480.00      463.19     40.10 o 
  15   5  -2     1252.04     1271.53     97.65 o 
  16   5  -2        9.72       -2.12     19.81 o 
  17   5  -2     1005.95     1105.91     83.23 o 
  18   5  -2      135.28      114.66     57.28 o 
  19   5  -2     1309.54     1439.78     80.37 o 
  20   5  -2       59.24       52.82     22.57 o 
  21   5  -2      680.97      779.20     80.45 o 
   0   6  -2     2413.60     2466.93     66.76 o 
   1   6  -2     5592.00     5582.71    121.61 o 
   2   6  -2     1565.52     1553.00     40.96 o 
   3   6  -2     4952.35     5079.09    136.56 o 
   4   6  -2     3458.20     3428.71    141.45 o 
   5   6  -2     4302.27     4220.11    150.35 o 
   6   6  -2     1908.74     1853.55     79.89 o 
   7   6  -2     2407.66     2476.91    102.47 o 
   8   6  -2     1045.07     1014.04     45.56 o 
   9   6  -2     1964.66     1939.50     75.17 o 
  10   6  -2     1773.65     1819.90     76.02 o 
  11   6  -2     2125.85     2180.79    100.19 o 
  12   6  -2       41.44       34.19     12.76 o 
  13   6  -2     2356.92     2391.53    114.18 o 
  14   6  -2      521.63      525.33     46.50 o 
  15   6  -2      135.99      157.80     32.80 o 
  16   6  -2     1456.93     1441.65    104.47 o 
  17   6  -2      614.45      630.92     66.64 o 
  18   6  -2       77.81       63.32     27.02 o 
  19   6  -2      583.98      577.51    101.18 o 
  20   6  -2      155.39      118.05     34.06 o 
  21   6  -2      193.34      169.82     62.69 o 
   1   7  -2      217.69      246.57      9.48 o 
   2   7  -2       48.33       41.83     12.19 o 
   3   7  -2      258.55      265.43     14.39 o 
   4   7  -2     2799.97     2998.07     96.04 o 
   5   7  -2      797.38      821.84     28.06 o 
   6   7  -2      496.77      505.76     25.83 o 
   7   7  -2        7.55       -4.02     12.00 o 
   8   7  -2      379.36      378.25     31.06 o 
   9   7  -2      445.13      457.70     28.33 o 
  10   7  -2      472.77      479.01     31.91 o 
  12   7  -2      210.89      234.38     50.51 o 
  13   7  -2       30.53       29.33     16.81 o 
  14   7  -2      643.82      636.41     52.65 o 
  15   7  -2      500.03      472.86     41.95 o 
  16   7  -2      303.07      308.98     63.37 o 
  17   7  -2      530.20      528.15     61.34 o 
  18   7  -2      699.32      738.32     60.29 o 
  19   7  -2      349.34      287.29     79.09 o 
  20   7  -2      252.72      215.26     73.04 o 
   0   8  -2     4327.42     4108.61    169.17 o 
   1   8  -2      147.49      140.51      7.63 o 
   2   8  -2     2379.28     2236.91     71.26 o 
   3   8  -2       36.52       38.42      9.52 o 
   4   8  -2     7216.03     7156.94    259.06 o 
   5   8  -2     2566.93     2806.65     89.76 o 
   6   8  -2     3207.16     3296.86    103.85 o 
   7   8  -2       70.97       80.38     15.65 o 
   8   8  -2     1678.42     1715.48     71.03 o 
   9   8  -2      460.61      524.10     31.74 o 
  10   8  -2     3184.27     3303.01    163.12 o 
  11   8  -2        7.44        1.51     14.17 o 
  12   8  -2      756.74      816.40     46.87 o 
  13   8  -2      194.43      169.01     32.00 o 
  14   8  -2     1286.73     1298.85     74.39 o 
  15   8  -2       48.23       51.49     14.55 o 
  16   8  -2      751.73      794.88     60.58 o 
  17   8  -2       50.88       45.96     16.39 o 
  18   8  -2      626.26      572.56     65.72 o 
  19   8  -2       64.21       36.75     20.33 o 
  20   8  -2      161.22      164.76     61.88 o 
   1   9  -2       38.36       47.92      9.06 o 
   2   9  -2       17.19       15.85      6.78 o 
   3   9  -2       85.81       90.72     18.32 o 
   4   9  -2      189.41      222.43     23.69 o 
   5   9  -2      208.90      216.30     23.91 o 
   6   9  -2      498.72      488.69     86.39 o 
   7   9  -2       55.78       57.62     17.73 o 
   8   9  -2      458.22      491.80     27.51 o 
   9   9  -2        5.44        6.14     10.46 o 
  10   9  -2     1534.20     1575.63     60.20 o 
  11   9  -2        5.42        3.29      8.97 o 
  12   9  -2      418.05      422.48     80.69 o 
  13   9  -2       29.98       16.40     15.96 o 
  14   9  -2      506.99      541.15     63.39 o 
  15   9  -2       16.51        7.14     13.94 o 
  16   9  -2      420.76      434.52     51.92 o 
  17   9  -2       33.73       25.75     15.11 o 
  18   9  -2      693.03      736.11     78.44 o 
  19   9  -2        1.36      -12.36     26.50 o 
   0  10  -2     2442.42     2574.98    113.71 o 
   1  10  -2      451.61      455.15     18.71 o 
   2  10  -2     1671.74     1735.37     62.52 o 
   3  10  -2      586.63      606.74     28.19 o 
   4  10  -2     4504.39     4601.32    176.82 o 
   5  10  -2      965.46     1015.39     44.36 o 
   6  10  -2     2412.13     2523.21    112.89 o 
   7  10  -2      459.39      466.16     26.64 o 
   8  10  -2     1007.50     1052.52     43.18 o 
   9  10  -2      247.59      260.84     40.92 o 
  10  10  -2     1843.87     1913.03     94.56 o 
  11  10  -2      375.93      380.38     66.78 o 
  12  10  -2      651.82      694.11     39.61 o 
  13  10  -2      292.43      285.24     55.30 o 
  14  10  -2      951.32     1034.83     69.55 o 
  15  10  -2       72.83       78.51     17.91 o 
  16  10  -2      325.17      328.58     70.04 o 
  17  10  -2      122.74       94.04     28.13 o 
  18  10  -2      316.67      250.27     78.50 o 
   1  11  -2       56.68       57.78     12.04 o 
   2  11  -2      112.02      115.82     13.91 o 
   3  11  -2       91.46      103.96     22.34 o 
   4  11  -2      197.30      214.77     38.35 o 
   5  11  -2      135.27      138.83     25.23 o 
   6  11  -2      563.04      571.00     28.60 o 
   7  11  -2       12.52       -4.19     11.78 o 
   8  11  -2       13.64       22.89     10.41 o 
   9  11  -2      326.06      301.88     52.77 o 
  10  11  -2     1127.61     1194.72     73.61 o 
  11  11  -2      273.13      273.32     49.02 o 
  12  11  -2       43.38       50.74     16.16 o 
  13  11  -2       73.73       62.80     19.18 o 
  14  11  -2       42.70       36.10     16.15 o 
  15  11  -2      171.11      111.26     23.75 o 
  16  11  -2      335.84      271.63     67.66 o 
  17  11  -2      140.08       98.82     36.20 o 
  18  11  -2      228.37      162.94     47.54 o 
   0  12  -2     1641.70     1652.04     79.97 o 
   1  12  -2     1761.08     1829.63     62.09 o 
   2  12  -2       99.90       82.50     16.13 o 
   3  12  -2      482.19      463.44     16.53 o 
   4  12  -2      188.38      189.95     42.47 o 
   5  12  -2     3886.34     4155.09     74.95 o 
   6  12  -2      444.00      443.57     33.44 o 
   7  12  -2      907.62     1017.35     62.31 o 
   8  12  -2      129.46      136.32     29.42 o 
   9  12  -2      433.65      511.29     31.66 o 
  10  12  -2      442.98      449.83     45.77 o 
  11  12  -2      628.49      689.82     46.57 o 
  12  12  -2       73.61       65.71     19.34 o 
  13  12  -2      912.99      993.75     70.79 o 
  14  12  -2       26.66       31.89     17.99 o 
  15  12  -2      205.06      165.91     43.79 o 
  16  12  -2       41.93       27.75     13.84 o 
  17  12  -2      278.10      215.48     70.15 o 
   1  13  -2        5.74       -1.03      8.09 o 
   2  13  -2      342.15      313.04     19.59 o 
   3  13  -2        1.14       -3.57     13.75 o 
   4  13  -2      296.84      278.69     37.90 o 
   5  13  -2      306.92      272.86     45.47 o 
   6  13  -2       63.54       53.94     12.15 o 
   7  13  -2       77.51       75.69     18.83 o 
   8  13  -2       20.59        9.32     11.52 o 
   9  13  -2      256.47      224.25     40.46 o 
  10  13  -2       54.21       37.46     16.37 o 
  11  13  -2      265.22      246.27     48.56 o 
  12  13  -2        7.70        6.37     11.44 o 
  13  13  -2       71.34       64.90     21.04 o 
  14  13  -2      136.58      104.77     32.24 o 
  15  13  -2      598.69      641.30     46.41 o 
   0  14  -2      183.00      194.26     96.30 o 
   1  14  -2     1100.63     1099.94     78.15 o 
   2  14  -2      209.51      237.17     32.94 o 
   3  14  -2      730.09      825.70     64.79 o 
   4  14  -2        9.77       27.57     13.92 o 
   5  14  -2     1070.56     1040.61     73.17 o 
   6  14  -2       52.73       46.64     12.06 o 
   7  14  -2      714.60      732.05     54.98 o 
   8  14  -2      157.65      162.95     34.62 o 
   9  14  -2      832.82      828.60     69.19 o 
  10  14  -2       26.88       43.02     16.86 o 
  11  14  -2      158.86      143.04     38.57 o 
  12  14  -2      317.66      249.91     64.87 o 
  13  14  -2      253.90      213.44     48.19 o 
  14  14  -2       18.39       26.82     12.66 o 
   1  15  -2      158.04      158.45     49.34 o 
   2  15  -2        2.67       20.76     23.85 o 
   3  15  -2       46.26       53.29     32.09 o 
   4  15  -2      121.54      104.27     30.23 o 
   5  15  -2       21.65       25.60     21.34 o 
   6  15  -2      133.58       88.25     22.14 o 
   7  15  -2      259.82      220.64     56.14 o 
   8  15  -2       90.28       86.30     23.72 o 
   9  15  -2       64.64       64.32     19.57 o 
  10  15  -2       47.11       38.41     15.24 o 
  11  15  -2      102.27       72.76     26.73 o 
  12  15  -2       12.05        1.87     11.74 o 
  13  15  -2       40.09       38.02     16.20 o 
   0  16  -2      898.31      914.37    167.55 o 
   1  16  -2      168.25      175.99     66.02 o 
   2  16  -2      232.09      274.11     81.51 o 
   3  16  -2      232.64      201.54     82.84 o 
   4  16  -2      394.71      353.65    125.28 o 
   5  16  -2       27.67       52.39     24.27 o 
   6  16  -2      510.96      574.40     70.58 o 
   7  16  -2      386.77      350.31    110.99 o 
   8  16  -2      310.15      321.86     75.12 o 
   9  16  -2      160.38      116.75     39.16 o 
  10  16  -2      125.95      106.20     37.74 o 
  11  16  -2      103.44       69.28     31.94 o 
   1  17  -2        3.56       19.16     19.05 o 
   2  17  -2        0.18        6.16     22.72 o 
   3  17  -2       11.05       30.26     28.60 o 
   4  17  -2      184.97      186.50    108.04 o 
   5  17  -2        6.41      -17.31     36.60 o 
   6  17  -2       14.54       25.06     20.53 o 
   7  17  -2       86.79       67.93     38.57 o 
   8  17  -2      123.73       95.30     34.56 o 
   9  17  -2       16.28       12.37     26.88 o 
   0  18  -2      589.62      615.15     98.21 o 
   1  18  -2       32.92       22.78     20.08 o 
   2  18  -2      119.00      126.91     67.37 o 
   3  18  -2        7.44       18.17     27.39 o 
   4  18  -2      231.59      205.06     79.48 o 
   5  18  -2        2.98       21.77     19.17 o 
   2   0  -1     8008.16     8098.48    127.76 o 
   4   0  -1     8413.25     8356.94    153.72 o 
   6   0  -1      306.63      340.50      9.68 o 
   8   0  -1      842.14      825.85     25.02 o 
  10   0  -1     2898.48     2606.05    151.04 o 
  12   0  -1     1555.75     1611.12     84.04 o 
  14   0  -1     1096.95     1122.62     84.34 o 
  16   0  -1     1304.29     1352.87     93.04 o 
  18   0  -1     1160.19     1277.25    101.92 o 
  20   0  -1     1653.98     1880.59     89.47 o 
  22   0  -1      659.75      773.54    116.12 o 
   0   1  -1     1050.72      877.53     30.81 o 
   1   1  -1     3595.01     3378.80     32.71 o 
   2   1  -1    18416.87    20512.50    288.68 o 
   3   1  -1     4853.46     4649.19     55.53 o 
   4   1  -1    14678.46    15065.72    194.02 o 
   5   1  -1     6265.84     5890.23     69.14 o 
   6   1  -1    13359.68    13215.18    147.76 o 
   7   1  -1      306.77      305.68      8.18 o 
   8   1  -1     6417.65     6240.70    121.96 o 
   9   1  -1      741.88      805.37     27.11 o 
  10   1  -1     3971.88     3697.16    132.37 o 
  11   1  -1     1188.94     1074.16    100.85 o 
  12   1  -1     3842.90     3958.52    140.46 o 
  13   1  -1     1064.12     1093.69     49.03 o 
  14   1  -1     1263.17     1264.63     52.78 o 
  15   1  -1      261.90      268.46     60.50 o 
  16   1  -1     3177.50     3280.58    133.89 o 
  17   1  -1       94.22       79.67     23.51 o 
  18   1  -1      382.31      440.62     34.05 o 
  19   1  -1      181.72      130.64     35.73 o 
  20   1  -1      622.22      614.33    103.84 o 
  21   1  -1      147.76      129.19     48.04 o 
  22   1  -1      246.37      243.47     86.16 o 
   1   2  -1     6016.40     6128.00    116.84 o 
   2   2  -1     3336.97     3167.61     34.57 o 
   3   2  -1     1608.69     1622.03     18.93 o 
   4   2  -1      470.23      475.46      7.58 o 
   5   2  -1      639.93      679.45     10.12 o 
   7   2  -1      833.27      856.37     15.25 o 
   8   2  -1     2630.19     2789.87     68.52 o 
   9   2  -1     2341.76     2484.82     61.59 o 
  10   2  -1      234.61      229.75     18.10 o 
  11   2  -1      401.70      407.20     22.17 o 
  12   2  -1     1499.41     1557.44     58.71 o 
  13   2  -1      898.27      924.95     40.98 o 
  14   2  -1      985.03      973.88     45.55 o 
  15   2  -1      312.92      344.29     26.13 o 
  16   2  -1      774.18      777.79     47.50 o 
  17   2  -1      791.12      809.59     58.96 o 
  18   2  -1      944.68      928.93     54.58 o 
  19   2  -1      437.53      450.48     62.46 o 
  20   2  -1      542.18      566.30     72.46 o 
  21   2  -1      500.80      565.28     76.12 o 
  22   2  -1      298.24      269.97    112.98 o 
   0   3  -1     4524.70     4463.66     71.75 o 
   1   3  -1    21941.57    24092.94    423.03 o 
   2   3  -1     9806.99    10030.53    112.25 o 
   3   3  -1     4693.29     4453.91     49.23 o 
   4   3  -1     1908.68     1918.29     26.39 o 
   5   3  -1     5424.58     5081.20     86.44 o 
   6   3  -1      716.41      692.37     12.46 o 
   7   3  -1     6022.95     5926.81    173.31 o 
   9   3  -1     4349.37     4027.90    111.76 o 
  10   3  -1     1293.11     1309.60     57.20 o 
  11   3  -1     5667.11     5345.03    191.40 o 
  12   3  -1      912.05      922.01     40.15 o 
  13   3  -1     2654.66     2696.38    106.99 o 
  14   3  -1      279.55      252.00     31.14 o 
  15   3  -1      613.62      631.85     30.90 o 
  16   3  -1      719.48      716.66     50.31 o 
  17   3  -1      517.18      510.52     39.78 o 
  18   3  -1      158.29      150.69     23.40 o 
  19   3  -1     1137.78     1170.26     99.26 o 
  20   3  -1      125.16      111.11     37.62 o 
  21   3  -1      316.47      318.00    118.95 o 
  22   3  -1      152.34      137.91     52.52 o 
   1   4  -1      192.32      184.84      3.78 o 
   2   4  -1     6365.55     6520.87     66.24 o 
   3   4  -1     3061.10     3031.96     57.18 o 
   4   4  -1      845.34      884.58     12.54 o 
   5   4  -1      571.51      602.23     10.18 o 
   6   4  -1      425.80      445.61     13.32 o 
   7   4  -1     1181.14     1270.24     37.46 o 
   8   4  -1       99.18      125.63     31.75 o 
   9   4  -1     1689.43     1766.66     65.87 o 
  10   4  -1      748.54      774.80     41.78 o 
  11   4  -1      645.65      668.98     39.96 o 
  12   4  -1      227.36      222.56     58.36 o 
  13   4  -1     1389.19     1399.75     69.90 o 
  14   4  -1      543.66      545.96     46.55 o 
  15   4  -1      676.22      733.90     41.87 o 
  16   4  -1      176.26      119.97     34.32 o 
  17   4  -1     2252.21     2436.37    154.85 o 
  18   4  -1      332.91      304.17     71.45 o 
  19   4  -1      490.01      578.05     66.46 o 
  20   4  -1       44.13       28.31     18.37 o 
  21   4  -1      861.94      955.28    111.28 o 
  22   4  -1       60.97       38.90     23.53 o 
   0   5  -1      349.92      347.56      7.48 o 
   1   5  -1     5963.41     5484.40     58.50 o 
   2   5  -1     3929.38     3989.55     41.90 o 
   3   5  -1    12258.88    12092.08    143.68 o 
   4   5  -1     1173.03     1197.95     19.13 o 
   5   5  -1     8868.26     8527.56    152.52 o 
   6   5  -1      154.52      197.93     52.47 o 
   7   5  -1     7554.89     7369.05    196.86 o 
   8   5  -1      250.31      228.63     16.68 o 
   9   5  -1     4405.25     4331.89    154.46 o 
  10   5  -1      113.10      115.63     32.49 o 
  12   5  -1      533.39      519.44     39.00 o 
  13   5  -1     2011.03     2116.10    123.02 o 
  14   5  -1      370.70      258.35    105.74 o 
  15   5  -1     2118.07     2250.71    135.54 o 
  16   5  -1        4.58       13.36     17.51 o 
  17   5  -1      954.60     1008.87     60.16 o 
  18   5  -1      128.76      109.82     31.10 o 
  19   5  -1      571.50      627.46     64.62 o 
  20   5  -1      449.71      498.79     62.03 o 
  21   5  -1      234.95      239.06     67.11 o 
  22   5  -1        3.18       26.27     20.29 o 
   1   6  -1      556.30      600.24     10.92 o 
   2   6  -1     1595.60     1724.07     26.00 o 
   3   6  -1     2047.50     2062.20     33.37 o 
   4   6  -1     1003.08     1116.24     29.71 o 
   5   6  -1      222.41      231.43     14.79 o 
   6   6  -1       53.86       57.65     14.42 o 
   7   6  -1      480.16      469.55     21.71 o 
   8   6  -1      832.69      885.30     36.33 o 
   9   6  -1      145.45      166.68     15.67 o 
  10   6  -1      206.76      225.72     36.25 o 
  11   6  -1      339.66      314.19     34.81 o 
  12   6  -1      648.42      647.86     33.96 o 
  13   6  -1     4177.15     4340.98    214.23 o 
  14   6  -1      384.32      360.27     65.73 o 
  15   6  -1      725.42      766.60     52.88 o 
  16   6  -1      246.49      244.43     43.95 o 
  17   6  -1      357.21      408.85     50.65 o 
  18   6  -1      238.23      208.51     51.42 o 
  19   6  -1      296.18      299.51     56.52 o 
  20   6  -1      610.26      612.40     62.46 o 
  21   6  -1      566.77      621.77     65.92 o 
   0   7  -1     8213.63     8008.64    246.77 o 
   1   7  -1     3354.99     3173.90     70.37 o 
   2   7  -1     5857.43     5696.97    115.80 o 
   3   7  -1     2668.68     2579.81     57.82 o 
   4   7  -1     1107.34     1000.33     27.18 o 
   5   7  -1     1418.13     1467.04     41.17 o 
   6   7  -1     3640.92     3584.15    117.44 o 
   7   7  -1     1068.29     1123.99     40.06 o 
   8   7  -1     3422.39     3561.89    127.18 o 
   9   7  -1     2169.44     2224.46     81.61 o 
  10   7  -1     1949.47     2020.24     80.18 o 
  11   7  -1      734.43      752.52     36.05 o 
  12   7  -1     3416.13     3412.70    169.08 o 
  13   7  -1      138.85      139.64     30.07 o 
  14   7  -1      773.76      762.21     49.17 o 
  15   7  -1     1190.97     1188.76     81.79 o 
  16   7  -1      311.83      371.39     49.38 o 
  17   7  -1      237.76      214.86     48.75 o 
  18   7  -1      201.69      198.26     44.27 o 
  19   7  -1       38.78       29.87     17.43 o 
  20   7  -1      363.81      298.86     59.78 o 
  21   7  -1      180.75      141.41     49.72 o 
   1   8  -1      588.38      624.21     21.86 o 
   2   8  -1      237.72      249.94     17.59 o 
   3   8  -1       47.47       47.07     10.63 o 
   4   8  -1      888.04      934.03     37.61 o 
   5   8  -1       70.29       81.31     13.39 o 
   6   8  -1      456.99      450.86     20.72 o 
   7   8  -1      163.87      195.70     36.90 o 
   8   8  -1      323.44      321.58     23.09 o 
   9   8  -1      510.07      538.07     25.36 o 
  10   8  -1      695.97      745.85     35.12 o 
  11   8  -1      213.27      230.72     43.53 o 
  12   8  -1      781.18      809.41     40.38 o 
  13   8  -1       25.19       21.54     10.82 o 
  14   8  -1      751.58      761.09     54.08 o 
  15   8  -1       43.41       30.34     19.64 o 
  16   8  -1      896.49      935.13     68.71 o 
  17   8  -1      476.01      353.88     74.92 o 
  18   8  -1      226.13      209.94     51.49 o 
  19   8  -1      171.98      177.89     55.49 o 
  20   8  -1      491.58      477.08     53.75 o 
   0   9  -1     6128.14     5885.70    240.62 o 
   1   9  -1        7.91       19.76      7.73 o 
   2   9  -1     6252.80     6528.24    188.94 o 
   3   9  -1      359.99      379.35     15.17 o 
   4   9  -1     1838.32     1811.74     66.84 o 
   5   9  -1      127.57      143.49     27.52 o 
   6   9  -1     4230.70     4277.55    147.89 o 
   7   9  -1       61.57       68.12     12.26 o 
   8   9  -1     2738.31     2840.85    104.84 o 
   9   9  -1      252.05      247.81     49.59 o 
  10   9  -1     1641.55     1750.86     84.11 o 
  11   9  -1       56.16       50.28     14.39 o 
  12   9  -1     2743.10     3059.24    142.72 o 
  13   9  -1       13.88       18.84     10.28 o 
  14   9  -1      496.40      562.08     41.30 o 
  15   9  -1      260.32      247.56     42.27 o 
  16   9  -1      967.14     1000.80     67.36 o 
  17   9  -1      139.67      106.39     26.88 o 
  18   9  -1      394.35      379.92     66.83 o 
  19   9  -1       18.83       17.39     14.58 o 
  20   9  -1      352.45      380.19     55.11 o 
   1  10  -1       22.92       20.67      8.80 o 
   2  10  -1       45.92       48.32     12.46 o 
   3  10  -1       27.35       29.80      8.61 o 
   4  10  -1      419.79      437.76     20.13 o 
   5  10  -1       97.43       90.55     20.78 o 
   6  10  -1      313.73      303.40     30.41 o 
   7  10  -1       10.44        6.64      9.65 o 
   8  10  -1      103.47      120.65     26.38 o 
   9  10  -1       42.64       55.93     13.99 o 
  10  10  -1      206.88      235.57     37.21 o 
  11  10  -1       39.09       42.96     15.46 o 
  12  10  -1      801.46      837.26     52.98 o 
  13  10  -1       86.34       68.58     19.73 o 
  14  10  -1      887.13      920.04     55.34 o 
  15  10  -1      128.63      130.55     24.39 o 
  16  10  -1      843.06      933.04     73.57 o 
  17  10  -1       57.58       64.56     19.82 o 
  18  10  -1      175.49      158.20     40.29 o 
  19  10  -1       69.00       87.22     21.98 o 
   0  11  -1     1778.89     1808.59     82.70 o 
   1  11  -1     1898.51     1926.52     62.77 o 
   2  11  -1     2496.93     2564.82     83.17 o 
   3  11  -1      849.55      872.34     35.15 o 
   4  11  -1      373.30      336.05     19.48 o 
   5  11  -1      962.40      936.59     45.15 o 
   6  11  -1     1213.87     1275.47     60.40 o 
   7  11  -1      880.87      907.78     45.58 o 
   8  11  -1     1362.42     1386.35     54.75 o 
   9  11  -1     2049.54     2140.67     82.25 o 
  10  11  -1      454.25      458.41     47.22 o 
  11  11  -1      826.90      921.19     57.03 o 
  12  11  -1      853.85      892.96     53.53 o 
  13  11  -1      188.22      186.43     37.08 o 
  14  11  -1      176.33      189.36     37.76 o 
  15  11  -1      452.47      502.75     55.44 o 
  16  11  -1      249.94      203.98     50.43 o 
  17  11  -1      257.21      240.66     54.00 o 
  18  11  -1       97.82       62.99     22.91 o 
   1  12  -1      405.09      415.73     22.72 o 
   2  12  -1     1006.90      993.23     45.23 o 
   3  12  -1       75.37       65.99     14.05 o 
   4  12  -1      136.97      124.63     20.80 o 
   5  12  -1      332.12      356.36     38.16 o 
   6  12  -1       64.71       59.22     12.65 o 
   7  12  -1      607.51      601.99     30.82 o 
   8  12  -1       74.05       64.79     14.83 o 
   9  12  -1      154.65      160.05     28.24 o 
  10  12  -1      210.58      190.18     44.06 o 
  11  12  -1      225.06      216.76     42.27 o 
  12  12  -1      227.04      186.96     36.80 o 
  13  12  -1      491.55      511.46     62.18 o 
  14  12  -1      118.04      104.79     21.33 o 
  15  12  -1       95.99       97.56     25.33 o 
  16  12  -1      107.90      113.72     28.31 o 
  17  12  -1      337.37      356.86     55.68 o 
   0  13  -1      117.56      118.05     39.61 o 
   1  13  -1     1570.17     1596.15     62.10 o 
   2  13  -1       40.11       35.67     10.87 o 
   3  13  -1     2584.59     2785.53     93.40 o 
   4  13  -1       49.42       50.50     12.93 o 
   5  13  -1     1070.04     1078.99     64.69 o 
   6  13  -1       69.54       61.31     15.47 o 
   7  13  -1      590.26      624.48     41.44 o 
   8  13  -1       31.40       34.80     11.66 o 
   9  13  -1     1388.64     1472.86     74.85 o 
  10  13  -1       50.26       51.95     17.31 o 
  11  13  -1     1016.30     1060.87     70.74 o 
  12  13  -1      188.58      155.04     28.99 o 
  13  13  -1      577.14      661.33     49.51 o 
  14  13  -1        0.89        1.85     14.86 o 
  15  13  -1      476.77      503.99     66.54 o 
  16  13  -1       94.15       58.11     20.24 o 
   1  14  -1       22.49       19.63     10.82 o 
   2  14  -1      161.02      134.05     28.51 o 
   3  14  -1      234.89      229.97     21.25 o 
   4  14  -1      326.03      338.10     40.57 o 
   5  14  -1        2.73        4.93     13.50 o 
   6  14  -1      152.55       84.72     29.62 o 
   7  14  -1       22.38       29.00      9.87 o 
   8  14  -1      237.62      223.01     41.79 o 
   9  14  -1      247.54      147.05     46.87 o 
  10  14  -1      108.37       86.59     20.98 o 
  11  14  -1      371.19      383.20     60.11 o 
  12  14  -1       77.98       51.08     17.68 o 
  13  14  -1      380.08      368.70     65.00 o 
  14  14  -1       57.13       23.15     14.90 o 
  15  14  -1       25.31       34.99     16.84 o 
   0  15  -1        9.35        8.49     15.33 o 
   1  15  -1      772.98      746.08     40.97 o 
   2  15  -1      230.71      267.05     32.75 o 
   3  15  -1      331.43      312.53     36.73 o 
   4  15  -1      867.48      818.14     52.09 o 
   5  15  -1      667.65      634.53     50.10 o 
   6  15  -1      669.52      746.07     56.62 o 
   7  15  -1      591.58      594.14     47.26 o 
   8  15  -1      200.35      202.83     48.00 o 
   9  15  -1      201.71      123.00     31.84 o 
  10  15  -1       93.46       90.95     25.64 o 
  11  15  -1      410.60      411.60     65.71 o 
  12  15  -1      163.72      149.73     41.08 o 
  13  15  -1      164.50      109.73     29.95 o 
  14  15  -1      127.56       98.26     35.59 o 
   1  16  -1       53.40       55.48     19.75 o 
   2  16  -1       13.27       16.14     11.74 o 
   3  16  -1      226.49      184.82     52.87 o 
   4  16  -1       21.27       26.74     13.01 o 
   5  16  -1       48.31       38.99     14.78 o 
   6  16  -1      118.10      103.63     22.38 o 
   7  16  -1       57.41       62.67     21.24 o 
   8  16  -1       83.39       53.65     15.83 o 
   9  16  -1       44.40       19.45     15.30 o 
  10  16  -1      105.81       74.23     21.90 o 
  11  16  -1       15.69       23.91     13.63 o 
  12  16  -1      132.57      103.14     37.18 o 
   0  17  -1      256.02      339.50    133.57 o 
   1  17  -1        5.63        6.33     25.15 o 
   2  17  -1      988.79     1065.98     97.71 o 
   3  17  -1       37.14       14.36     16.48 o 
   4  17  -1      550.17      576.54     63.57 o 
   5  17  -1       98.59       64.74     26.76 o 
   6  17  -1       98.50       97.21     26.17 o 
   7  17  -1       77.72       34.19     15.15 o 
   8  17  -1      377.64      367.17     53.03 o 
   9  17  -1       31.25       36.97     13.25 o 
  10  17  -1      556.76      569.09     28.56 o 
   1  18  -1       96.63       83.31     39.85 o 
   2  18  -1      195.51      130.00     79.27 o 
   3  18  -1       16.01       14.47     20.89 o 
   4  18  -1       64.04       35.58     17.94 o 
   5  18  -1       34.68       19.17     20.75 o 
   6  18  -1       57.75       30.52     21.99 o 
   7  18  -1       63.99       41.51     18.02 o 
   0  19  -1       27.19       46.28     46.39 o 
   1  19  -1       33.52       53.32     27.93 o 
   2  19  -1      294.50      221.45     88.38 o 
   2   0   0      174.76      170.42      6.95 o 
   4   0   0      117.69      137.76      5.59 o 
   6   0   0    16191.92    16959.20    267.17 o 
   8   0   0     2184.19     1892.43     48.18 o 
  10   0   0    12451.93    12001.99   1109.21 o 
  12   0   0     6590.34     6498.84    375.20 o 
  14   0   0     2404.00     2372.84    134.58 o 
  16   0   0       52.53       83.29     26.61 o 
  18   0   0     3168.64     3333.22    164.50 o 
  20   0   0      793.38      842.47    105.54 o 
  22   0   0      386.53      424.68     90.32 o 
   1   1   0     1099.68      875.46     59.27 o 
   2   1   0      150.40      146.78      3.26 o 
   3   1   0        0.25        4.14      2.76 o 
   4   1   0     4553.69     4341.86     49.33 o 
   5   1   0     4314.27     4283.37     53.21 o 
   6   1   0        7.37       17.44      5.02 o 
   7   1   0      503.70      530.33      9.76 o 
   8   1   0      831.64      797.31     14.25 o 
   9   1   0      231.12      268.82     11.32 o 
  10   1   0     2296.53     2522.73     63.40 o 
  11   1   0        2.73        8.52      7.18 o 
  12   1   0      342.37      314.38     22.02 o 
  13   1   0      125.88      128.60     24.47 o 
  14   1   0     4131.86     4273.65    165.71 o 
  15   1   0     1502.34     1486.38     76.45 o 
  16   1   0     1349.14     1454.78     69.74 o 
  17   1   0       37.76       25.22     15.12 o 
  18   1   0      362.01      403.53     50.32 o 
  19   1   0       49.66       45.01     15.43 o 
  20   1   0      894.40      905.29     84.51 o 
  21   1   0      271.42      168.43     36.49 o 
  22   1   0      987.63     1132.81    108.18 o 
  23   1   0      150.43      153.80     51.62 o 
   0   2   0    10078.38    10907.03    242.12 o 
   1   2   0     7335.18     7340.89     66.73 o 
   2   2   0     2002.60     1819.44     19.97 o 
   3   2   0     2420.46     2196.85     25.59 o 
   4   2   0    15101.00    15939.96    204.65 o 
   5   2   0     5067.31     4678.44     53.57 o 
   6   2   0     5574.88     5285.15     60.90 o 
   7   2   0     6968.77     6507.48    113.77 o 
   8   2   0     4577.30     4392.11     61.79 o 
   9   2   0     4366.39     4210.41    107.57 o 
  10   2   0     3796.50     3759.99    103.30 o 
  11   2   0     1362.75     1322.61     50.88 o 
  12   2   0     1696.58     1714.76     63.67 o 
  13   2   0     1515.90     1590.30     69.35 o 
  14   2   0     3122.33     3253.34    127.37 o 
  15   2   0      549.55      512.08     32.35 o 
  16   2   0       89.77      114.51     23.12 o 
  17   2   0      926.20      926.07     63.82 o 
  18   2   0      315.39      345.01     48.34 o 
  19   2   0      167.05      156.51     30.22 o 
  20   2   0      393.05      370.56     58.20 o 
  21   2   0      199.96      152.24     45.92 o 
  22   2   0      256.16      197.03     63.44 o 
  23   2   0       81.79       87.80     32.52 o 
   1   3   0     7668.41     7830.76     71.46 o 
   2   3   0    13160.79    14309.39    142.16 o 
   3   3   0      361.36      395.22      6.25 o 
   4   3   0     1015.84      995.56     13.24 o 
   5   3   0      374.31      390.91      7.12 o 
   6   3   0      151.51      162.37     10.42 o 
   7   3   0      257.63      245.60      7.70 o 
   8   3   0        6.04       16.46      5.93 o 
   9   3   0      396.92      372.84     14.57 o 
  10   3   0       30.03       29.87     12.98 o 
  11   3   0     2183.18     2341.15     88.27 o 
  12   3   0      961.01      986.00     40.03 o 
  13   3   0      682.97      671.93     34.61 o 
  14   3   0     1281.71     1271.52     54.76 o 
  15   3   0     3215.25     3337.35    149.16 o 
  16   3   0      149.18      123.77     23.72 o 
  17   3   0      135.10      166.25     34.28 o 
  18   3   0       16.28       20.45     13.39 o 
  19   3   0      968.83     1023.79     67.92 o 
  20   3   0      304.97      171.00     41.70 o 
  21   3   0      719.61      754.95     72.43 o 
  22   3   0      266.66      275.41     75.47 o 
   0   4   0     1545.80     1449.40     31.57 o 
   1   4   0    26952.11    30620.70    758.67 o 
   2   4   0     1644.00     1708.47     22.57 o 
   3   4   0     6631.01     6198.03     71.34 o 
   4   4   0       19.42       25.01      4.28 o 
   5   4   0     7208.24     6839.04     92.56 o 
   6   4   0       22.93       29.74      6.19 o 
   7   4   0     6794.40     6247.75    108.71 o 
   8   4   0      102.69       61.80     37.03 o 
   9   4   0     4917.14     5087.43    126.50 o 
  10   4   0      335.33      328.75     43.91 o 
  11   4   0     3967.06     4003.38    142.15 o 
  12   4   0      165.00      165.56     39.46 o 
  13   4   0     4239.70     4346.88    150.30 o 
  14   4   0       19.78       20.33     11.63 o 
  15   4   0     1032.17     1141.96     47.79 o 
  16   4   0       36.05        8.95     17.78 o 
  17   4   0     1228.43     1368.62     82.35 o 
  18   4   0        3.18       17.01     11.72 o 
  19   4   0     1029.25     1106.07     85.25 o 
  20   4   0       89.97       70.32     24.69 o 
  21   4   0      253.52      222.15     56.24 o 
  22   4   0       35.11       20.42     19.17 o 
   1   5   0      227.61      238.54      5.84 o 
   2   5   0       31.47       35.90      6.07 o 
   3   5   0        3.90        7.93      3.51 o 
   4   5   0        0.44        3.57      3.14 o 
   5   5   0     2357.89     2445.59     31.30 o 
   6   5   0     2087.13     2267.31     32.18 o 
   7   5   0      111.20      100.06     15.91 o 
   8   5   0      187.92      210.94     14.83 o 
   9   5   0      307.16      275.19     17.43 o 
  10   5   0        1.43      -10.62     14.74 o 
  11   5   0     2749.53     2954.31    106.79 o 
  12   5   0      120.29       50.75     34.91 o 
  13   5   0      836.17      849.45     39.38 o 
  14   5   0        9.01       10.21     14.05 o 
  15   5   0     1550.45     1583.65     70.40 o 
  16   5   0        2.79       12.36     18.21 o 
  17   5   0      878.93      911.94     55.51 o 
  18   5   0       59.04       32.74     21.52 o 
  19   5   0      865.43      973.75     84.61 o 
  20   5   0       12.72       -1.91     19.65 o 
  21   5   0      439.66      464.23     78.11 o 
  22   5   0      317.64      253.18     66.95 o 
   0   6   0     3316.04     3085.32     46.81 o 
   1   6   0     3654.96     3432.10     38.16 o 
   2   6   0     2187.00     2046.71     23.66 o 
   3   6   0    10734.49    10765.91    115.63 o 
   4   6   0     1692.59     1630.47     22.13 o 
   5   6   0     2766.37     2597.89     38.09 o 
   6   6   0     2314.11     2320.29     49.06 o 
   7   6   0     1313.32     1198.20     31.74 o 
   8   6   0     3660.59     3752.26    121.86 o 
   9   6   0     5909.26     5934.43    211.54 o 
  10   6   0      418.45      368.80     26.18 o 
  11   6   0     4845.62     5180.84    200.23 o 
  12   6   0      917.58      904.15     43.00 o 
  13   6   0     1020.60     1097.60     60.43 o 
  14   6   0      858.68      842.18     47.00 o 
  15   6   0      630.30      667.26     46.65 o 
  16   6   0       55.68       55.32     15.13 o 
  17   6   0      138.08      148.46     38.21 o 
  18   6   0     1338.78     1447.52    108.88 o 
  19   6   0      288.55      261.89     61.25 o 
  20   6   0        3.88       14.34     17.16 o 
  21   6   0      586.16      653.26     51.61 o 
  22   6   0       23.86       23.12     24.43 o 
   1   7   0       20.79       27.08      6.35 o 
   2   7   0        3.80        0.02      5.10 o 
   3   7   0      117.94      125.21     11.77 o 
   4   7   0       58.87       69.53     11.16 o 
   5   7   0      194.98      190.89     11.64 o 
   6   7   0      580.98      644.12     22.93 o 
   7   7   0      120.01      118.01     21.56 o 
   8   7   0       65.95       68.41     13.45 o 
   9   7   0      598.49      603.41     24.55 o 
  11   7   0      546.81      545.16     31.12 o 
  12   7   0      863.46      895.05     51.21 o 
  13   7   0       65.71       76.28     19.71 o 
  14   7   0      122.14      122.52     26.57 o 
  15   7   0      323.61      313.83     40.92 o 
  16   7   0     1182.35     1228.63     71.64 o 
  17   7   0      405.61      368.50     46.60 o 
  18   7   0      745.46      820.40     82.16 o 
  19   7   0      701.63      743.29     69.11 o 
  20   7   0       85.18      100.12     39.96 o 
  21   7   0      137.47      115.14     41.23 o 
   0   8   0     1895.60     1737.38     49.88 o 
   1   8   0      538.64      533.28     13.49 o 
   2   8   0     6647.83     6448.60    124.20 o 
   3   8   0      614.47      619.99     15.55 o 
   4   8   0    10678.39    10866.03    288.47 o 
   5   8   0      306.67      289.24     18.95 o 
   6   8   0     1828.52     1689.55     57.13 o 
   7   8   0      376.60      395.45     29.59 o 
   8   8   0     2855.88     2718.31     89.84 o 
   9   8   0       16.34       27.75      9.83 o 
  10   8   0     3483.62     3671.00    129.37 o 
  11   8   0      417.90      422.23     28.37 o 
  12   8   0      661.98      676.90     36.64 o 
  13   8   0        7.09       -4.46     13.70 o 
  14   8   0     1546.59     1662.83     80.08 o 
  15   8   0       50.34       43.46     14.85 o 
  16   8   0     1383.93     1453.05     83.42 o 
  17   8   0      242.49      235.64     51.91 o 
  18   8   0      765.69      812.32     58.87 o 
  19   8   0       20.37       23.05     14.90 o 
  20   8   0      233.88      166.32     52.40 o 
  21   8   0       46.34       24.18     17.80 o 
   1   9   0       49.03       34.96     10.17 o 
   2   9   0      122.61      144.55     22.96 o 
   3   9   0       23.30       16.46      6.29 o 
   4   9   0      744.66      737.46     25.76 o 
   5   9   0       21.50       28.28      9.42 o 
   6   9   0       97.89       96.36     14.84 o 
   7   9   0      329.70      342.06     25.51 o 
   8   9   0      527.36      512.13     25.88 o 
   9   9   0      256.33      292.32     30.77 o 
  10   9   0      200.24      208.38     35.49 o 
  11   9   0      328.02      305.86     29.15 o 
  12   9   0     1539.68     1607.24     62.69 o 
  13   9   0       58.14       72.36     17.94 o 
  14   9   0      699.35      782.14     59.77 o 
  15   9   0       63.38       46.51     18.78 o 
  16   9   0      171.40      138.53     27.10 o 
  17   9   0        5.47       12.34     12.94 o 
  18   9   0     1008.39     1218.18     61.92 o 
  19   9   0      111.50       65.11     21.83 o 
  20   9   0      385.90      434.62     56.77 o 
   0  10   0      952.96      888.25     41.61 o 
   1  10   0     2091.83     2184.14     65.63 o 
   2  10   0     2951.31     2936.60     87.89 o 
   3  10   0       94.49       81.77     12.37 o 
   4  10   0     5886.67     6075.26    178.79 o 
   5  10   0      430.22      440.88     28.25 o 
   6  10   0      542.38      507.65     25.58 o 
   7  10   0      614.76      599.31     33.80 o 
   8  10   0     2370.64     2486.92     89.36 o 
   9  10   0      224.12      217.49     35.85 o 
  10  10   0     4108.99     4367.48     88.74 o 
  11  10   0     1172.00     1226.77     55.45 o 
  12  10   0      240.97      265.42     45.06 o 
  13  10   0      262.68      265.58     49.49 o 
  14  10   0     1414.32     1008.30    371.58 o 
  15  10   0       13.68        1.40     13.33 o 
  16  10   0      215.80      221.68     47.04 o 
  17  10   0       99.64      117.33     31.24 o 
  18  10   0       24.32       19.09     14.23 o 
  19  10   0      135.72      103.86     35.61 o 
   1  11   0        0.56       10.29      6.47 o 
   2  11   0        2.98        3.37      8.35 o 
   3  11   0      187.78      181.99     26.21 o 
   4  11   0        3.65        8.79      9.34 o 
   5  11   0      168.51      192.20     33.07 o 
   6  11   0      160.84      162.14     31.38 o 
   7  11   0      330.31      325.43     26.94 o 
   8  11   0      922.59      889.33     44.02 o 
   9  11   0       47.94       43.18     12.69 o 
  10  11   0       89.10       94.53     18.33 o 
  11  11   0     1441.25     1541.60     90.95 o 
  12  11   0      455.44      423.26     40.95 o 
  13  11   0       67.05       84.91     18.52 o 
  14  11   0       19.08       26.61     12.35 o 
  15  11   0      246.77      237.12     48.54 o 
  16  11   0       32.11       14.79     16.71 o 
  17  11   0      393.80      267.88     64.47 o 
  18  11   0     1211.86     1291.36     40.36 o 
  19  11   0        4.27       16.41     17.75 o 
   0  12   0     1036.96     1096.16     59.92 o 
   1  12   0      721.86      746.10     28.75 o 
   2  12   0      490.17      467.26     22.76 o 
   3  12   0     5146.53     5575.97     64.95 o 
   4  12   0      285.68      286.23     44.31 o 
   5  12   0     1096.85     1149.66     55.24 o 
   6  12   0       33.25       44.53     15.58 o 
   7  12   0     1929.79     2093.84     79.71 o 
   8  12   0      523.20      482.73     39.05 o 
   9  12   0      328.27      331.04     28.94 o 
  10  12   0      100.57       63.16     19.00 o 
  11  12   0      870.05      896.38     52.70 o 
  12  12   0        2.05        9.86      9.11 o 
  13  12   0      701.79      753.03     60.72 o 
  14  12   0      205.83      178.03     33.58 o 
  15  12   0      454.30      453.40     43.83 o 
  16  12   0        5.22        7.85     12.20 o 
  17  12   0      655.84      707.09     59.94 o 
  18  12   0      288.97      198.37     58.27 o 
   1  13   0      724.45      707.57     30.32 o 
   2  13   0      231.20      212.94     33.43 o 
   3  13   0        9.21       19.57      9.27 o 
   4  13   0        7.68        9.86     11.32 o 
   5  13   0       83.55       93.54     20.72 o 
   6  13   0      463.93      459.59     34.15 o 
   7  13   0      650.32      699.21     46.09 o 
   8  13   0      317.93      326.00     40.20 o 
   9  13   0       21.11       11.06     11.03 o 
  10  13   0       78.70       59.72     15.99 o 
  11  13   0      234.07      187.84     38.28 o 
  12  13   0       71.21       55.44     17.62 o 
  13  13   0      544.44      538.65     55.64 o 
  14  13   0        4.17       15.32     17.92 o 
  15  13   0      371.75      368.35     59.01 o 
  16  13   0      172.40      127.86     49.80 o 
  17  13   0      101.74       97.77     45.57 o 
   0  14   0      226.66      250.77     66.50 o 
   1  14   0     1702.55     1757.49     78.81 o 
   2  14   0      460.04      461.64     26.14 o 
   3  14   0     1111.43     1067.90     51.74 o 
   4  14   0       24.12       21.50     12.86 o 
   5  14   0      100.81      117.58     21.38 o 
   6  14   0       19.94        9.42     13.11 o 
   7  14   0     1282.10     1317.83     70.03 o 
   8  14   0       75.40       60.63     14.17 o 
   9  14   0     1892.78     1916.12    106.45 o 
  10  14   0      537.72      541.14     68.06 o 
  11  14   0      640.86      696.09     66.08 o 
  12  14   0       40.11       47.07     14.58 o 
  13  14   0      281.50      146.48     78.11 o 
  14  14   0       35.96       43.04     15.22 o 
  15  14   0      124.30      103.82     31.96 o 
   1  15   0      126.53      104.09     18.08 o 
   2  15   0       34.24       37.96     13.38 o 
   3  15   0        0.35       12.56      9.47 o 
   4  15   0      110.42      104.03     22.65 o 
   5  15   0       41.22       26.12     15.51 o 
   6  15   0       63.29       64.26     15.40 o 
   7  15   0       42.15       32.87     15.31 o 
   8  15   0       79.10       56.75     17.24 o 
   9  15   0      145.65       79.57     22.60 o 
  10  15   0       10.89       23.03     11.81 o 
  11  15   0       94.69       95.64     25.95 o 
  12  15   0      190.52       99.75     32.00 o 
  13  15   0      100.46       70.23     31.11 o 
  14  15   0      175.06      102.77     44.85 o 
   0  16   0      990.76      997.93     94.22 o 
   1  16   0      496.04      515.76     49.04 o 
   2  16   0      551.13      563.83     40.46 o 
   3  16   0       20.16       18.26      9.88 o 
   4  16   0      305.29      293.87     37.09 o 
   5  16   0      448.99      446.82     53.95 o 
   6  16   0      361.53      378.21     47.50 o 
   7  16   0       14.97       21.06     11.10 o 
   8  16   0      220.32      114.48     36.21 o 
   9  16   0       82.24       57.53     20.12 o 
  10  16   0      398.85      391.75     62.23 o 
  11  16   0       12.62       15.10     16.22 o 
  12  16   0      408.59      363.84     56.31 o 
   1  17   0       93.57       60.02     21.15 o 
   2  17   0      206.14      158.51     45.06 o 
   3  17   0       63.72       48.53     16.50 o 
   4  17   0       81.43       61.43     17.41 o 
   5  17   0       16.51       13.81     10.37 o 
   6  17   0        6.14       11.77     13.97 o 
   7  17   0        7.85       10.61     14.80 o 
   8  17   0       34.65       36.13     19.83 o 
   9  17   0        0.82       11.11     17.57 o 
  10  17   0        3.65        6.29     15.09 o 
   0  18   0     1893.59     1962.34     78.99 o 
   1  18   0        3.49        4.35     13.10 o 
   2  18   0       63.07       38.71     18.75 o 
   3  18   0      126.34       94.39     24.14 o 
   4  18   0       71.12       59.83     34.67 o 
   5  18   0       24.17       27.55     12.10 o 
   6  18   0      475.16      529.12     57.67 o 
   7  18   0        0.46        4.55     12.14 o 
   8  18   0      354.93      228.79     84.73 o 
   1  19   0      102.61       65.99     35.75 o 
   2  19   0       16.01       17.80     15.99 o 
   3  19   0        2.68       13.42     20.43 o 
   4  19   0      121.78       89.55     84.39 o 
   2   0   1     7751.51     7587.85    119.99 o 
   4   0   1     8846.83     8797.77    139.60 o 
   6   0   1      245.68      273.42      7.58 o 
   8   0   1      899.11      909.83     21.24 o 
  10   0   1     2948.83     2880.94    104.09 o 
  12   0   1     1462.76     1532.72     59.02 o 
  14   0   1      858.42      849.02     45.42 o 
  16   0   1     1385.84     1452.31     79.54 o 
  18   0   1     1161.50     1392.33    107.62 o 
  20   0   1     1734.79     1906.29     92.53 o 
  22   0   1      767.19      903.45     88.50 o 
   0   1   1      497.09      471.86     54.08 o 
   1   1   1     4226.90     3947.21     47.97 o 
   2   1   1    17500.78    19307.45    352.15 o 
   3   1   1     4231.98     3978.11     49.85 o 
   4   1   1    15041.48    15426.78    198.64 o 
   5   1   1     6478.08     6225.68     65.07 o 
   6   1   1    14628.24    15103.55    173.95 o 
   7   1   1      385.07      374.58     10.54 o 
   8   1   1     5995.71     5556.46     76.24 o 
   9   1   1      472.12      494.65     14.32 o 
  10   1   1     3769.73     3480.96     94.28 o 
  11   1   1     1338.62     1354.04     40.19 o 
  12   1   1     3793.44     4032.06    118.91 o 
  13   1   1      992.98      966.92     39.10 o 
  14   1   1     1158.61     1171.20     46.36 o 
  15   1   1      258.12      255.82     51.23 o 
  16   1   1     3467.29     3529.07    129.17 o 
  17   1   1      152.91      145.32     27.51 o 
  18   1   1      329.31      407.54     40.30 o 
  19   1   1      186.12      178.42     38.25 o 
  20   1   1      554.31      566.42     56.32 o 
  21   1   1      137.60      122.52     26.13 o 
  22   1   1      226.59      121.98     29.91 o 
   1   2   1     5934.33     6015.45     79.11 o 
   2   2   1     3198.52     3030.39     33.56 o 
   3   2   1     1648.45     1587.48     27.90 o 
   4   2   1      383.64      378.08      5.90 o 
   5   2   1      739.63      784.26     10.77 o 
   7   2   1      644.24      668.97     12.85 o 
   8   2   1     3011.46     3175.50     72.20 o 
   9   2   1     2446.32     2570.42     54.63 o 
  10   2   1      331.08      320.66     14.24 o 
  11   2   1      467.75      458.99     18.48 o 
  12   2   1     1361.09     1421.24     45.38 o 
  13   2   1      835.52      843.69     32.59 o 
  14   2   1      893.18      863.40     37.56 o 
  15   2   1      260.13      284.12     36.54 o 
  16   2   1      776.63      782.82     42.06 o 
  17   2   1      918.74      895.61     56.32 o 
  18   2   1     1101.12     1146.44     59.98 o 
  19   2   1      394.18      391.23     55.35 o 
  20   2   1      561.81      615.15     50.02 o 
  21   2   1      471.58      470.84     50.61 o 
  22   2   1      239.07      171.42     37.40 o 
   0   3   1     5574.83     5447.08    101.46 o 
   1   3   1    20196.05    21623.52    332.61 o 
   2   3   1     9158.68     9084.40    120.04 o 
   3   3   1     5850.67     5425.32     92.52 o 
   4   3   1     2038.24     1999.30     29.15 o 
   5   3   1     5676.10     5230.23     53.59 o 
   6   3   1     1039.95     1032.56     14.56 o 
   7   3   1     6426.69     6279.49     86.43 o 
   9   3   1     4067.68     3883.81     80.88 o 
  10   3   1     1241.52     1268.48     47.29 o 
  11   3   1     5694.93     5708.43    164.67 o 
  12   3   1      772.45      785.77     30.01 o 
  13   3   1     2401.89     2418.06     87.39 o 
  14   3   1      379.56      403.07     34.35 o 
  15   3   1      807.55      882.97     39.50 o 
  16   3   1      725.03      730.88     42.32 o 
  17   3   1      600.29      633.88     46.59 o 
  18   3   1      211.33      223.64     42.61 o 
  19   3   1     1024.19      993.35     67.26 o 
  20   3   1      134.31      107.07     27.96 o 
  21   3   1      306.57      251.75     65.38 o 
  22   3   1      115.72       80.73     27.68 o 
   1   4   1      194.23      199.01      4.67 o 
   2   4   1     6369.49     6480.57     62.67 o 
   3   4   1     2965.17     2982.34     32.10 o 
   4   4   1      859.50      898.50     14.39 o 
   5   4   1      705.31      735.20     12.95 o 
   6   4   1      412.61      422.74      8.78 o 
   7   4   1     1387.43     1484.40     33.24 o 
   8   4   1      119.08      134.20      7.11 o 
   9   4   1     1553.93     1583.79     49.94 o 
  10   4   1      740.03      759.75     27.61 o 
  11   4   1      734.28      713.76     25.98 o 
  12   4   1      191.13      199.91     29.62 o 
  13   4   1     1195.54     1186.94     49.35 o 
  14   4   1      591.16      564.58     35.52 o 
  15   4   1      565.17      612.88     34.11 o 
  16   4   1      146.01      158.70     27.65 o 
  17   4   1     2366.88     2475.36    122.34 o 
  18   4   1      327.91      350.50     44.50 o 
  19   4   1      509.65      584.87     56.29 o 
  20   4   1       63.37       50.72     15.77 o 
  21   4   1      912.16     1048.36     97.02 o 
  22   4   1       55.14       45.20     15.00 o 
   0   5   1      472.09      478.69     10.69 o 
   1   5   1     6002.43     5574.08     63.56 o 
   2   5   1     4180.68     4158.37     48.19 o 
   3   5   1    12584.87    12587.98    173.68 o 
   4   5   1      970.29     1017.57     15.70 o 
   5   5   1     8255.58     7930.89     94.69 o 
   6   5   1       77.64       62.83     18.79 o 
   7   5   1     8248.52     8102.67    177.59 o 
   8   5   1      254.32      243.35     12.97 o 
   9   5   1     3984.47     3956.07    115.86 o 
  10   5   1       79.58       61.38     12.41 o 
  12   5   1      604.89      600.31     29.56 o 
  13   5   1     2159.40     2319.74    117.51 o 
  14   5   1      321.93      359.76     43.98 o 
  15   5   1     1943.05     2115.97    116.57 o 
  16   5   1        7.26       11.15     14.83 o 
  17   5   1     1096.21     1144.16     69.09 o 
  18   5   1      160.99      116.73     25.32 o 
  19   5   1      531.17      550.86     66.48 o 
  20   5   1      443.61      431.27     58.01 o 
  21   5   1      225.06      230.68     50.72 o 
  22   5   1        0.48        4.92     15.66 o 
   1   6   1      589.12      623.67     10.46 o 
   2   6   1     1567.75     1685.07     27.02 o 
   3   6   1     1920.03     1973.63     25.14 o 
   4   6   1     1081.96     1171.88     22.47 o 
   5   6   1      138.65      155.77      8.40 o 
   6   6   1       35.55       39.68      7.09 o 
   7   6   1      536.20      548.55     17.10 o 
   8   6   1      760.89      780.79     23.72 o 
   9   6   1      254.13      266.51     13.84 o 
  10   6   1      160.09      169.96     12.75 o 
  11   6   1      439.48      449.85     25.34 o 
  12   6   1      796.56      855.06     37.51 o 
  13   6   1     3964.51     3982.73    177.11 o 
  14   6   1      306.95      312.16     58.99 o 
  15   6   1      852.91      942.15     50.23 o 
  16   6   1      278.66      203.37     48.93 o 
  17   6   1      291.59      362.66     70.51 o 
  18   6   1      301.89      289.14     66.43 o 
  19   6   1      411.45      382.90     87.07 o 
  20   6   1      450.96      413.75     68.23 o 
  21   6   1      581.34      619.61     58.51 o 
   0   7   1     7317.09     7198.77    172.53 o 
   1   7   1     3178.89     3126.64     54.37 o 
   2   7   1     5629.30     5318.21    100.65 o 
   3   7   1     2791.98     2847.94     52.59 o 
   4   7   1     1718.79     1673.04     30.57 o 
   5   7   1     1741.15     1831.63     39.68 o 
   6   7   1     3585.26     3606.30     97.35 o 
   7   7   1      904.59      933.42     27.86 o 
   8   7   1     3482.17     3504.91     88.00 o 
   9   7   1     2127.46     2128.39     63.97 o 
  10   7   1     2014.64     2056.14     72.97 o 
  11   7   1      590.04      570.54     27.36 o 
  12   7   1     3202.05     3102.51    138.50 o 
  13   7   1      116.79      123.67     25.04 o 
  14   7   1      963.10      973.12     53.02 o 
  15   7   1     1298.61     1370.78     82.97 o 
  16   7   1      249.70      312.66     51.94 o 
  17   7   1      263.80      245.15     62.80 o 
  18   7   1      180.03      139.40     32.55 o 
  19   7   1       15.34       23.67     15.13 o 
  20   7   1      359.42      291.01     93.89 o 
  21   7   1      192.58      139.52     54.09 o 
   1   8   1      592.79      647.64     15.39 o 
   2   8   1      272.88      274.96     11.39 o 
   3   8   1       49.52       57.05     10.78 o 
   4   8   1      859.02      908.26     23.85 o 
   5   8   1       73.82       65.99      9.19 o 
   6   8   1      444.12      443.79     15.69 o 
   7   8   1      175.78      103.25     38.50 o 
   8   8   1      498.28      507.86     18.67 o 
   9   8   1      528.27      538.32     22.36 o 
  10   8   1      573.27      564.42     26.30 o 
  11   8   1      150.66      141.95     36.47 o 
  12   8   1      720.63      747.58     33.82 o 
  13   8   1       50.24       35.77     10.77 o 
  14   8   1      775.85      800.25     54.65 o 
  15   8   1       80.77       74.59     19.41 o 
  16   8   1      770.74      834.12     51.11 o 
  17   8   1      400.38      325.36     71.51 o 
  18   8   1      348.70      357.72     55.98 o 
  19   8   1      218.62      179.05     52.23 o 
  20   8   1      522.01      533.11     79.70 o 
   0   9   1     6767.31     6940.25    220.33 o 
   1   9   1       13.57       24.93      4.92 o 
   2   9   1     6042.36     6352.31    159.50 o 
   3   9   1      371.23      383.91     15.53 o 
   4   9   1     1798.25     1731.07     42.75 o 
   5   9   1      113.52      105.91     11.51 o 
   6   9   1     4147.68     4206.71    120.60 o 
   7   9   1       79.60       76.74     14.73 o 
   8   9   1     2822.27     2922.25     97.26 o 
   9   9   1      213.21      231.81     22.99 o 
  10   9   1     1615.30     1707.90     79.34 o 
  11   9   1       66.34       79.58     21.75 o 
  12   9   1     2705.48     2804.13    129.82 o 
  13   9   1       20.45       13.70     12.90 o 
  14   9   1      614.11      662.90     44.56 o 
  15   9   1      251.42      236.66     48.90 o 
  16   9   1      837.77      863.20     76.36 o 
  17   9   1      160.86      139.77     44.54 o 
  18   9   1      489.81      518.11     84.15 o 
  19   9   1       10.10       -4.04     22.73 o 
  20   9   1      318.31      251.82    104.09 o 
   1  10   1       23.78       26.91      5.82 o 
   2  10   1       54.84       56.28     11.66 o 
   3  10   1       23.05       20.71      6.41 o 
   4  10   1      336.24      335.78     17.56 o 
   5  10   1      105.30      105.74     16.73 o 
   6  10   1      359.03      354.64     19.34 o 
   7  10   1        4.99        9.97      6.00 o 
   8  10   1       70.45       63.58     16.71 o 
   9  10   1       35.01       33.55     14.26 o 
  10  10   1      249.99      265.19     19.17 o 
  11  10   1       46.11       37.60     11.24 o 
  12  10   1      814.23      811.53     58.80 o 
  13  10   1       81.79       74.99     15.06 o 
  14  10   1      878.20      910.80     60.16 o 
  15  10   1      154.84       92.99     25.05 o 
  16  10   1      907.85      964.84     86.45 o 
  17  10   1       35.68       39.91     21.20 o 
  18  10   1      156.05      145.97     62.48 o 
  19  10   1       62.20       59.08     32.59 o 
   0  11   1     1415.60     1426.04     70.56 o 
   1  11   1     1846.52     1888.00     57.96 o 
   2  11   1     2608.43     2720.81     83.08 o 
   3  11   1      761.11      778.09     28.63 o 
   4  11   1      579.69      584.12     23.93 o 
   5  11   1     1052.66     1090.38     34.30 o 
   6  11   1     1023.92     1066.79     46.89 o 
   7  11   1      888.01      857.46     42.87 o 
   8  11   1     1475.39     1537.47     60.80 o 
   9  11   1     2118.05     2296.55     91.29 o 
  10  11   1      357.74      386.07     31.47 o 
  11  11   1      796.53      857.48     61.80 o 
  12  11   1      791.67      785.66     48.01 o 
  13  11   1      216.75      232.90     23.09 o 
  14  11   1      280.01      302.75     33.24 o 
  15  11   1      447.45      454.03     66.00 o 
  16  11   1      219.10      220.32     55.54 o 
  17  11   1      211.96      191.71     56.49 o 
  18  11   1      119.31      127.64     46.64 o 
   1  12   1      421.58      433.34     32.24 o 
   2  12   1     1020.74     1003.17     45.64 o 
   3  12   1       54.11       45.21     13.86 o 
   4  12   1      114.76      113.12     23.94 o 
   5  12   1      282.06      306.90     30.71 o 
   6  12   1       92.29      100.74     24.57 o 
   7  12   1      693.60      580.34     38.58 o 
   8  12   1       97.55       91.02     24.45 o 
   9  12   1      216.53      245.05     26.26 o 
  10  12   1      149.70      138.78     33.63 o 
  11  12   1      132.36      126.85     24.77 o 
  12  12   1      254.79      235.44     45.07 o 
  13  12   1      459.75      398.90     49.18 o 
  14  12   1      110.81       73.90     22.19 o 
  15  12   1      101.38       83.95     29.09 o 
  16  12   1       76.30       55.82     27.12 o 
  17  12   1      282.11      296.91    100.15 o 
   0  13   1      111.97      129.50     33.24 o 
   1  13   1     1490.50     1504.52     60.16 o 
   2  13   1       45.24       50.65     12.77 o 
   3  13   1     2676.63     2825.54     95.65 o 
   4  13   1       44.26       52.56     15.73 o 
   5  13   1     1126.25     1140.47     51.08 o 
   6  13   1       67.35       61.27     15.51 o 
   7  13   1      604.35      640.31     46.12 o 
   8  13   1       32.23       35.95     15.01 o 
   9  13   1     1413.92     1569.40     79.73 o 
  10  13   1       50.37       36.40     13.01 o 
  11  13   1      797.29      828.38     62.96 o 
  12  13   1      194.86      141.46     40.84 o 
  13  13   1      635.33      654.62     62.69 o 
  14  13   1        0.76        9.59     21.64 o 
  15  13   1      552.76      573.61    118.04 o 
  16  13   1       93.85       56.98     33.54 o 
   1  14   1       26.30       27.74     10.53 o 
   2  14   1      163.95      146.83     25.60 o 
   3  14   1      210.87      197.00     36.80 o 
   4  14   1      317.72      271.44     48.98 o 
   5  14   1       13.82        4.53      9.20 o 
   6  14   1      156.89       92.89     23.13 o 
   7  14   1       22.60       28.46     10.21 o 
   8  14   1      246.73      245.33     20.95 o 
   9  14   1      208.04      183.54     40.29 o 
  10  14   1      104.05       73.98     28.57 o 
  11  14   1      428.97      417.90     64.21 o 
  12  14   1       67.88       74.95     24.59 o 
  13  14   1      361.82      294.93     85.80 o 
  14  14   1       67.45       41.13     30.26 o 
  15  14   1       65.18       43.56     32.34 o 
   0  15   1       48.74       44.30     21.13 o 
   1  15   1      686.45      692.90     39.33 o 
   2  15   1      171.08      182.62     34.97 o 
   3  15   1      428.89      397.88     38.78 o 
   4  15   1      871.68      877.97     53.31 o 
   5  15   1      627.92      636.30     39.81 o 
   6  15   1      668.52      748.99     54.02 o 
   7  15   1      681.30      682.88     55.64 o 
   8  15   1      254.19      286.93     74.30 o 
   9  15   1      117.32      103.40     28.02 o 
  10  15   1      103.28      117.19     34.01 o 
  11  15   1      419.44      412.77     69.47 o 
  12  15   1      135.00      111.73     49.86 o 
  13  15   1      166.17      131.52     48.53 o 
  14  15   1      161.87      174.46     55.23 o 
   1  16   1       53.11       64.00     18.16 o 
   2  16   1       10.63       10.02     11.26 o 
   3  16   1      218.84      175.65     36.21 o 
   4  16   1       17.64       17.88     14.17 o 
   5  16   1       51.12       39.93     15.47 o 
   6  16   1      106.39       97.01     32.24 o 
   7  16   1       84.10       80.60     24.73 o 
   8  16   1      119.72       84.56     23.27 o 
   9  16   1       46.98       21.22     20.30 o 
  10  16   1      119.60       95.52     38.98 o 
  11  16   1       17.61       24.93     15.48 o 
  12  16   1       87.56       51.97     29.41 o 
   0  17   1      294.29      289.35     95.87 o 
   1  17   1        1.26        2.89     15.10 o 
   2  17   1      871.25      913.79     59.95 o 
   3  17   1       43.82       21.81     11.50 o 
   4  17   1      676.03      696.58     51.60 o 
   5  17   1       85.16       55.64     22.09 o 
   6  17   1      178.05      167.37     45.47 o 
   7  17   1       93.02       58.53     21.34 o 
   8  17   1      284.98      207.70     84.64 o 
   9  17   1       24.01       34.37     20.06 o 
  10  17   1      568.11      599.10     60.77 o 
   1  18   1       96.27       71.54     22.81 o 
   2  18   1      180.06      117.43     41.21 o 
   3  18   1       16.49       17.16     14.98 o 
   4  18   1       80.91       43.03     23.65 o 
   5  18   1       34.61       19.46     18.45 o 
   6  18   1       35.74       24.47     21.19 o 
   7  18   1       63.10       25.25     18.90 o 
   0  19   1       11.94       25.83     15.23 o 
   1  19   1       30.06       31.49     14.27 o 
   2  19   1      276.00      140.68     61.66 o 
   0   0   2    15922.19    15539.74    283.56 o 
   2   0   2    14497.79    14853.43    271.74 o 
   4   0   2     6746.04     6232.04    112.80 o 
   6   0   2     5426.51     5245.98    251.65 o 
   8   0   2    11465.44    11531.35    307.73 o 
  10   0   2     3933.11     3833.83    135.99 o 
  12   0   2     2429.43     2399.65     93.31 o 
  14   0   2     2233.93     2249.34    133.32 o 
  16   0   2     1836.97     1743.63    133.06 o 
  18   0   2     1039.35     1127.67     86.69 o 
  20   0   2      359.05      275.89     86.51 o 
  22   0   2      296.09      214.76     82.83 o 
   1   1   2     1182.44     1167.07     15.00 o 
   2   1   2      215.95      212.23      6.70 o 
   3   1   2       36.30       35.76      8.67 o 
   4   1   2      395.57      418.19     10.48 o 
   6   1   2     2397.31     2472.91     44.63 o 
   7   1   2     1754.86     1862.94     40.19 o 
   8   1   2     2065.43     2224.38     47.74 o 
   9   1   2      674.36      639.38     19.10 o 
  10   1   2      869.73      899.49     25.43 o 
  11   1   2      294.28      285.44     12.10 o 
  12   1   2      932.39      888.67     28.14 o 
  13   1   2     1340.57     1284.27     37.97 o 
  14   1   2      887.76      908.39     42.27 o 
  15   1   2      214.26      148.95     25.49 o 
  16   1   2     1264.70     1337.93     73.87 o 
  17   1   2      201.84      164.27     30.56 o 
  18   1   2      868.27      921.38     63.68 o 
  19   1   2      255.55      250.06     46.61 o 
  20   1   2      949.25      986.95     70.43 o 
  21   1   2       47.67       31.91     16.62 o 
  22   1   2      719.06      848.40     36.84 o 
   0   2   2     7121.79     7281.94    352.02 o 
   1   2   2     2991.76     2757.95     36.15 o 
   2   2   2     4242.13     3886.42     45.93 o 
   3   2   2     5595.36     5364.84     69.56 o 
   4   2   2     6009.90     5791.05     80.38 o 
   5   2   2     3385.81     3265.66     44.15 o 
   6   2   2     5202.70     4971.05    102.03 o 
   7   2   2     2882.96     2783.32     58.71 o 
   8   2   2     3523.80     3462.28     94.60 o 
   9   2   2     4799.04     4717.63    128.93 o 
  10   2   2     1428.61     1393.21     36.93 o 
  11   2   2      561.60      507.24     17.22 o 
  12   2   2     1872.87     1852.45     53.67 o 
  13   2   2      340.42      350.75     18.42 o 
  14   2   2     2091.66     2030.20     84.99 o 
  15   2   2     2313.91     2229.33     97.63 o 
  16   2   2      257.43      271.77     47.01 o 
  17   2   2      427.45      409.01     38.75 o 
  18   2   2      683.57      684.76     45.62 o 
  19   2   2      207.38      211.97     42.86 o 
  20   2   2      224.12      217.05     49.71 o 
  21   2   2      169.86      136.63     32.32 o 
  22   2   2      137.55       84.11     23.55 o 
   1   3   2       89.07       84.56      7.36 o 
   2   3   2     1564.19     1614.16     22.79 o 
   3   3   2      219.67      224.25      5.21 o 
   4   3   2      211.98      212.22      5.14 o 
   5   3   2      193.86      170.11     10.82 o 
   6   3   2      229.68      247.04     11.99 o 
   7   3   2      823.50      867.16     22.04 o 
   8   3   2      351.29      353.52     14.91 o 
   9   3   2      424.79      380.09     23.79 o 
  10   3   2      326.09      317.27     13.94 o 
  11   3   2      516.49      480.32     16.81 o 
  12   3   2      275.50      266.60     13.74 o 
  13   3   2     2211.65     2192.81     90.72 o 
  14   3   2      730.11      675.86     30.79 o 
  15   3   2      741.77      732.68     39.17 o 
  16   3   2      172.99      114.56     22.54 o 
  17   3   2      374.74      383.37     32.42 o 
  18   3   2      190.04      183.77     31.98 o 
  19   3   2      918.84      922.38     67.20 o 
  20   3   2      184.08      157.61     37.93 o 
  21   3   2      560.21      583.82     39.38 o 
  22   3   2      183.08      120.49     36.63 o 
   0   4   2      238.86      259.53     10.77 o 
   1   4   2     5545.73     5061.92     70.78 o 
   2   4   2      134.51      133.67      8.69 o 
   3   4   2    11967.63    11550.44    200.91 o 
   4   4   2     1468.02     1627.77     32.73 o 
   5   4   2     7842.46     7653.06    145.16 o 
   6   4   2       71.34       66.87      3.80 o 
   7   4   2     5886.69     5590.15    132.00 o 
   8   4   2      139.39      139.32      7.06 o 
   9   4   2     4691.05     4637.18    115.90 o 
  10   4   2       61.80       55.66      7.83 o 
  11   4   2     2194.61     2160.97     60.19 o 
  12   4   2      163.84      160.65     10.45 o 
  13   4   2     2157.49     2158.98     83.37 o 
  14   4   2      314.42      310.68     11.09 o 
  15   4   2     2551.58     2582.42    111.87 o 
  16   4   2       26.31       13.34      9.34 o 
  17   4   2     1081.90     1080.17     61.68 o 
  18   4   2      131.35      107.68     21.15 o 
  19   4   2      302.19      341.63     50.44 o 
  20   4   2       19.60        2.45     15.54 o 
  21   4   2      291.37      197.59     62.71 o 
   1   5   2      731.01      815.10     16.93 o 
   2   5   2      820.80      861.61     21.45 o 
   3   5   2      771.05      830.41     22.17 o 
   4   5   2      202.63      185.72     15.40 o 
   5   5   2      428.63      428.56     10.54 o 
   6   5   2      240.60      261.50     12.24 o 
   8   5   2       77.11       66.24      8.36 o 
   9   5   2     1236.06     1225.18     36.05 o 
  10   5   2      195.04      185.71      9.81 o 
  11   5   2     1403.81     1367.51     44.06 o 
  12   5   2       94.66       57.90     12.37 o 
  13   5   2       87.50       98.34     16.47 o 
  14   5   2      422.77      405.53     26.36 o 
  15   5   2     1098.75     1049.77     58.69 o 
  16   5   2       18.27       14.85      9.81 o 
  17   5   2     1191.66     1193.47     69.46 o 
  18   5   2      162.82      133.07     34.04 o 
  19   5   2     1306.26     1324.94     56.48 o 
  20   5   2       58.15       45.31     17.51 o 
  21   5   2      626.73      660.72     48.62 o 
   0   6   2     1696.38     1718.59     50.53 o 
   1   6   2     5864.61     5770.14    110.90 o 
   2   6   2     1655.78     1630.00     38.34 o 
   3   6   2     3885.99     3955.93     82.62 o 
   4   6   2     3646.28     3716.03    101.51 o 
   5   6   2     4628.80     4352.30    128.12 o 
   6   6   2     2046.04     1946.05     51.54 o 
   7   6   2     2662.53     2637.84     71.47 o 
   8   6   2     1193.66     1077.87     31.31 o 
   9   6   2     2083.35     2034.10     60.54 o 
  10   6   2     1510.25     1461.62     45.37 o 
  11   6   2     2158.31     2153.64     65.10 o 
  12   6   2       84.37       66.86     19.21 o 
  13   6   2     2348.34     2304.16     79.79 o 
  14   6   2      569.23      584.55     41.65 o 
  15   6   2       59.48       51.85     19.89 o 
  16   6   2     1438.05     1336.56     81.85 o 
  17   6   2      582.85      555.20     49.13 o 
  18   6   2      136.75      124.48     29.42 o 
  19   6   2      628.43      546.57     51.12 o 
  20   6   2      101.41       66.10     42.90 o 
  21   6   2      112.65       92.62     28.46 o 
   1   7   2      204.08      206.60     15.42 o 
   2   7   2       49.63       44.37      3.24 o 
   3   7   2      302.84      287.94     15.57 o 
   4   7   2     2601.12     2708.76     70.11 o 
   5   7   2      789.62      805.12     24.99 o 
   6   7   2      629.57      662.16     18.80 o 
   7   7   2       19.10       10.40      6.19 o 
   8   7   2      452.16      457.10     14.35 o 
   9   7   2      511.42      505.32     16.68 o 
  10   7   2      423.96      411.41     17.89 o 
  11   7   2     1464.17     1327.79    222.43 o 
  12   7   2      216.86      216.58     22.64 o 
  13   7   2       47.47       27.63     11.40 o 
  14   7   2      677.84      671.62     44.35 o 
  15   7   2      540.35      466.99     39.52 o 
  16   7   2      309.15      295.96     30.09 o 
  17   7   2      499.26      464.84     53.45 o 
  18   7   2      668.57      260.27    172.88 o 
  19   7   2      318.49      226.75     74.14 o 
  20   7   2      327.14      236.43     78.70 o 
   0   8   2     4194.53     4189.13    150.47 o 
   1   8   2      139.06      127.10      9.80 o 
   2   8   2     2830.54     2696.76     69.24 o 
   3   8   2       12.64        4.48      3.79 o 
   4   8   2     6922.11     6930.14    176.37 o 
   5   8   2     2694.36     2800.22     72.11 o 
   6   8   2     3223.94     2903.25    126.90 o 
   7   8   2       69.17       30.42     17.01 o 
   8   8   2     1790.97     1862.12     56.24 o 
   9   8   2      363.12      363.19     17.51 o 
  10   8   2     2876.09     2865.21    128.46 o 
  11   8   2        0.01       -2.98      8.12 o 
  12   8   2      748.07      770.38     41.35 o 
  13   8   2      219.45      237.53     26.36 o 
  14   8   2     1271.86     1216.70     85.06 o 
  15   8   2       58.52       51.74     17.37 o 
  16   8   2      877.38      929.39     85.46 o 
  17   8   2       52.29       45.30     24.34 o 
  18   8   2      642.80      587.58    103.29 o 
  19   8   2       70.67       28.12     31.78 o 
  20   8   2      196.15      136.54     64.26 o 
   1   9   2       38.80       43.73      8.83 o 
   2   9   2       12.86       12.89      5.32 o 
   3   9   2       85.76       88.70      7.22 o 
   4   9   2      129.66      146.49      8.91 o 
   5   9   2      206.75      206.72     10.91 o 
   6   9   2      527.84        6.34    291.42 o 
   7   9   2       53.74       44.21     10.10 o 
   8   9   2      566.61      586.83     27.45 o 
   9   9   2        4.85        5.49      5.59 o 
  10   9   2     1643.92     1661.35     65.17 o 
  11   9   2        6.30       18.45      8.10 o 
  12   9   2      243.86      263.85     17.80 o 
  13   9   2       33.40       16.89     10.55 o 
  14   9   2      389.62      415.56     71.56 o 
  15   9   2       18.77       11.46     25.05 o 
  16   9   2      487.92      450.82    133.51 o 
  17   9   2       30.21       25.35     23.03 o 
  18   9   2      694.71      737.21    104.78 o 
  19   9   2        1.84       12.99     35.25 o 
   0  10   2     2165.65     2156.02     85.35 o 
   1  10   2      411.35      386.02     16.68 o 
   2  10   2     1458.42     1438.74     42.92 o 
   3  10   2      535.82      560.28     23.78 o 
   4  10   2     4360.00     4549.61    125.17 o 
   5  10   2     1142.59     1181.02     37.29 o 
   6  10   2     3109.82     3161.44    141.29 o 
   7  10   2      452.09      451.21     33.61 o 
   8  10   2     1037.88     1063.24     43.84 o 
   9  10   2      178.47      173.53     32.95 o 
  10  10   2     1467.49     1517.03     73.42 o 
  11  10   2      372.67      378.82     35.04 o 
  12  10   2      803.70      670.65    176.41 o 
  13  10   2      289.63      268.66     65.73 o 
  14  10   2      932.30      909.36     84.36 o 
  15  10   2       91.03       41.37     31.54 o 
  16  10   2      337.34      320.43     92.73 o 
  17  10   2      130.66       91.08     43.36 o 
  18  10   2      345.07      276.73    106.82 o 
   1  11   2       52.20       45.18      9.16 o 
   2  11   2      123.31      125.62     12.81 o 
   3  11   2       85.31       57.25     12.09 o 
   4  11   2      158.55      151.86     15.99 o 
   5  11   2      107.88      105.67     13.29 o 
   6  11   2      610.43      641.35     29.48 o 
   7  11   2       26.41       19.01     10.08 o 
   8  11   2       43.68       21.52     14.11 o 
   9  11   2      340.38      187.18     74.17 o 
  10  11   2     1068.80     1020.00     71.09 o 
  11  11   2      249.63      213.32     30.71 o 
  12  11   2       42.19       29.72     24.61 o 
  13  11   2      128.87      137.17     44.02 o 
  14  11   2       49.38       37.09     26.14 o 
  15  11   2      173.40      137.40     56.59 o 
  16  11   2      335.88      228.92     72.81 o 
  17  11   2      129.30      118.78     47.66 o 
  18  11   2      205.12      158.82     90.72 o 
   0  12   2     1505.95     1468.27     95.12 o 
   1  12   2     1937.71     2007.34     78.33 o 
   2  12   2      189.35      177.87     40.98 o 
   3  12   2      411.03      421.63     16.45 o 
   4  12   2      225.93      220.41     12.78 o 
   5  12   2     3720.44     4004.01     73.87 o 
   6  12   2      408.12      374.59     56.49 o 
   7  12   2      966.42     1088.62     75.58 o 
   8  12   2      169.17      122.69     43.39 o 
   9  12   2      448.73      464.71     49.14 o 
  10  12   2      379.28      322.44     45.96 o 
  11  12   2      542.33      544.25     57.68 o 
  12  12   2       45.79       50.87     31.35 o 
  13  12   2      950.86     1013.83    110.88 o 
  14  12   2       47.41       32.05     30.94 o 
  15  12   2      210.93      188.87     71.22 o 
  16  12   2       49.46       35.51     32.12 o 
  17  12   2      267.09      137.37     50.82 o 
   1  13   2        3.80        6.40     14.54 o 
   2  13   2      338.79      332.15     31.76 o 
   3  13   2        4.95       -0.70      8.88 o 
   4  13   2      286.03      258.47     36.40 o 
   5  13   2      286.57      234.79     43.64 o 
   6  13   2       69.20       65.30     19.35 o 
   7  13   2      127.72      101.26     31.55 o 
   8  13   2       26.67       14.27     19.39 o 
   9  13   2      279.08      238.17     55.82 o 
  10  13   2       67.50       58.94     22.10 o 
  11  13   2      239.44      210.52     44.03 o 
  12  13   2        3.78       20.32     22.57 o 
  13  13   2       46.39       52.72     33.75 o 
  14  13   2      119.34       84.82     32.76 o 
  15  13   2      518.86      351.47    117.18 o 
   0  14   2      177.23      191.55     47.75 o 
   1  14   2      989.68     1005.29     50.73 o 
   2  14   2      226.97      219.49     41.66 o 
   3  14   2      673.83      769.46     42.15 o 
   4  14   2       13.73       20.05     13.35 o 
   5  14   2     1240.53     1265.13     69.32 o 
   6  14   2       34.57       15.53     14.63 o 
   7  14   2      742.09      740.00     77.86 o 
   8  14   2      153.09      118.55     41.00 o 
   9  14   2      823.41      842.86     80.58 o 
  10  14   2       37.25        5.58     20.58 o 
  11  14   2      142.40      148.06     52.42 o 
  12  14   2      308.50      220.91     77.13 o 
  13  14   2      293.30      244.20     86.96 o 
  14  14   2       25.22       -5.26     27.26 o 
   1  15   2      151.99      129.51     31.79 o 
   2  15   2        3.17        6.83     12.57 o 
   3  15   2       49.73       41.36     16.63 o 
   4  15   2      118.22       96.32     26.62 o 
   5  15   2       29.75       24.59     12.98 o 
   6  15   2      122.95      124.79     29.76 o 
   7  15   2      252.71      235.09     62.20 o 
   8  15   2       92.36       88.52     34.41 o 
   9  15   2       70.63       54.42     21.34 o 
  10  15   2       43.14       28.06     22.63 o 
  11  15   2       85.18       82.49     32.99 o 
  12  15   2       27.00       13.38     27.92 o 
  13  15   2       62.44       65.47     25.28 o 
   0  16   2      959.86      970.44    120.79 o 
   1  16   2      162.47      130.58     36.37 o 
   2  16   2      273.77      253.44     70.01 o 
   3  16   2      278.50      203.18     49.69 o 
   4  16   2      305.69      338.80     55.76 o 
   5  16   2       36.75       28.71     15.34 o 
   6  16   2      517.54      537.01     68.44 o 
   7  16   2      304.67      267.59     72.01 o 
   8  16   2      301.40      254.64     84.55 o 
   9  16   2      219.07      133.98     60.01 o 
  10  16   2      118.95       88.49     59.55 o 
  11  16   2       71.79       72.10     32.89 o 
   1  17   2        3.64        9.19     19.46 o 
   2  17   2        0.15        6.44     15.18 o 
   3  17   2       10.07        8.01     15.31 o 
   4  17   2      202.20      146.64     45.73 o 
   5  17   2        4.00        3.00     17.58 o 
   6  17   2       23.65       29.26     16.99 o 
   7  17   2       83.05       72.24     29.14 o 
   8  17   2       82.29       66.03     33.68 o 
   9  17   2       18.59       14.56     25.04 o 
   0  18   2      485.81      343.13    132.23 o 
   1  18   2       37.19       21.49     16.07 o 
   2  18   2      128.30       83.59     32.93 o 
   3  18   2        8.81       28.26     14.86 o 
   4  18   2      277.37      192.53     73.96 o 
   5  18   2        0.49        2.25     19.44 o 
   2   0   3     1189.98     1258.64     44.27 o 
   4   0   3       55.96       35.01     14.50 o 
   6   0   3       15.42       11.65      7.19 o 
   8   0   3     1661.24     1658.28     77.20 o 
  10   0   3      318.91      363.16     27.03 o 
  12   0   3     3331.12     3315.56    193.46 o 
  14   0   3     1526.41     1659.30    102.66 o 
  16   0   3      456.68      433.33     55.05 o 
  18   0   3     1608.87     1459.62    142.50 o 
  20   0   3      367.72      355.42     70.41 o 
   0   1   3     1720.19     1557.60     49.04 o 
   1   1   3      607.89      566.58     13.94 o 
   2   1   3     7216.11     6919.06    140.59 o 
   3   1   3     1277.12     1247.52     33.93 o 
   4   1   3    10505.16    10707.25    233.62 o 
   5   1   3      268.16      231.80     14.37 o 
   6   1   3     3010.18     2959.44     89.09 o 
   7   1   3      778.34      818.49     31.52 o 
   8   1   3     3705.61     3822.14    111.44 o 
   9   1   3      465.88      471.95     20.33 o 
  10   1   3     2612.35     2660.95     86.32 o 
  11   1   3      673.02      629.54     45.19 o 
  12   1   3     1270.38     1234.90     59.47 o 
  13   1   3      621.83      567.33     23.94 o 
  14   1   3     2370.53     2240.65     95.55 o 
  15   1   3       54.34       43.34     13.19 o 
  16   1   3     1111.87     1042.57     58.56 o 
  17   1   3      209.25      168.30     37.82 o 
  18   1   3      594.42      573.21     46.50 o 
  19   1   3       74.79       42.42     17.81 o 
  20   1   3      234.57      171.70     50.85 o 
  21   1   3       44.80       29.68     14.94 o 
   1   2   3      448.39      486.75     16.45 o 
   2   2   3      444.71      488.91     13.14 o 
   3   2   3       23.53       35.99     10.16 o 
   4   2   3      548.76      588.30     20.01 o 
   5   2   3      769.94      792.13     27.03 o 
   6   2   3      561.47      563.93     21.91 o 
   7   2   3      189.02      176.07     14.47 o 
   8   2   3      809.62      809.64     27.74 o 
   9   2   3      415.14      403.59     18.11 o 
  10   2   3      580.09      594.54     27.15 o 
  11   2   3     1895.26     1840.31     56.37 o 
  12   2   3      399.33      340.65     36.30 o 
  13   2   3       39.42       32.64     11.65 o 
  14   2   3        1.90       16.84     10.46 o 
  15   2   3      278.17      237.93     41.29 o 
  16   2   3      985.18      836.03     50.04 o 
  17   2   3     1140.21      948.15     65.02 o 
  18   2   3     1209.69     1048.62     69.85 o 
  19   2   3      340.67      129.81     60.55 o 
  20   2   3      160.35      158.40     40.10 o 
  21   2   3      188.79      179.30     48.49 o 
   0   3   3     1797.26     1813.51     62.10 o 
   1   3   3     3776.15     3657.91     82.69 o 
   2   3   3     2020.28     2043.98     52.02 o 
   3   3   3     5996.53     5763.87    155.33 o 
   4   3   3      217.89      191.35      9.18 o 
   5   3   3     5158.77     5076.72    147.81 o 
   6   3   3     1254.91     1260.08     40.05 o 
   7   3   3     3857.64     3677.21    107.27 o 
   8   3   3     1456.23     1486.32     49.28 o 
   9   3   3     1193.96     1124.76     35.75 o 
  10   3   3     1144.17     1181.62     38.25 o 
  11   3   3     2363.44     2240.03     85.01 o 
  12   3   3     1088.57      940.65     39.93 o 
  13   3   3     1488.24     1468.03     65.07 o 
  14   3   3       40.00       35.75      8.88 o 
  15   3   3      640.84      594.13     34.49 o 
  16   3   3      148.83      111.54     26.09 o 
  17   3   3     1147.47     1089.40     66.39 o 
  18   3   3      289.70      220.66     49.34 o 
  19   3   3      356.96      304.57     41.05 o 
  20   3   3       24.36       18.40     15.08 o 
   1   4   3      391.75      423.31     19.23 o 
   2   4   3       74.18       69.04     15.37 o 
   3   4   3       66.04       62.80     11.72 o 
   4   4   3       96.21       98.47      7.63 o 
   5   4   3      356.33      378.26     14.41 o 
   6   4   3       67.13       49.91     15.06 o 
   7   4   3      741.47      753.94     28.74 o 
   8   4   3      157.33      148.58     10.67 o 
   9   4   3      737.84      678.57     26.72 o 
  10   4   3      138.16      137.65     29.58 o 
  11   4   3      663.28      636.91     31.00 o 
  12   4   3      277.01      268.64     17.20 o 
  13   4   3      813.80      792.89     41.08 o 
  14   4   3       67.40       48.05     14.79 o 
  15   4   3      942.45      926.76     49.25 o 
  16   4   3       36.35       30.95     12.45 o 
  17   4   3      784.74      721.55     53.41 o 
  18   4   3       13.78       16.44     15.15 o 
  19   4   3      719.56      668.47     88.33 o 
  20   4   3       22.66       14.58     24.83 o 
   0   5   3     1253.26     1257.03     58.51 o 
   1   5   3     4188.35     4166.29    122.73 o 
   2   5   3      135.16      143.25     12.80 o 
   3   5   3     5760.84     5615.97    152.79 o 
   4   5   3      438.56      416.70     18.38 o 
   5   5   3     3408.21     3341.44    121.03 o 
   6   5   3      712.81      705.94     27.56 o 
   7   5   3     4645.17     4666.66    160.23 o 
   8   5   3      103.63      118.78     18.37 o 
   9   5   3     2251.25     2339.71     84.43 o 
  10   5   3     1122.32     1098.36     53.76 o 
  11   5   3     1946.50     1953.40     74.42 o 
  12   5   3      153.83      132.88     31.51 o 
  13   5   3      708.96      701.75     40.15 o 
  14   5   3       21.45       13.47     10.82 o 
  15   5   3     1715.77     1534.22     87.95 o 
  16   5   3       60.37       41.42     13.80 o 
  17   5   3      727.79      782.16     83.23 o 
  18   5   3       22.48       25.34     27.52 o 
  19   5   3      145.94      131.62     52.66 o 
  20   5   3       23.47       29.31     28.94 o 
   1   6   3        6.00        4.46      6.15 o 
   2   6   3       68.07       70.92      8.63 o 
   3   6   3      342.35      355.86     16.21 o 
   4   6   3       78.36       75.61     14.52 o 
   5   6   3       68.93       60.39     17.64 o 
   6   6   3       80.09       87.94     25.16 o 
   7   6   3      912.85      883.12     50.44 o 
   8   6   3      276.75      266.95     12.42 o 
   9   6   3      502.75      485.66     26.59 o 
  10   6   3      346.15      343.28     23.02 o 
  11   6   3      309.74      284.08     13.39 o 
  12   6   3      130.77       60.77     30.26 o 
  13   6   3      703.86      649.27     45.16 o 
  14   6   3      334.57      288.99     36.30 o 
  15   6   3      298.85      256.09     68.02 o 
  16   6   3       87.34       67.82     30.12 o 
  17   6   3      474.63      424.05     73.16 o 
  18   6   3       95.89       60.40     29.99 o 
  19   6   3      321.60      207.13     84.95 o 
   0   7   3     2820.06     2783.78    117.65 o 
   1   7   3      865.71      836.03     28.05 o 
   2   7   3     2163.20     2164.42     62.18 o 
   3   7   3     1790.88     1807.64     55.54 o 
   4   7   3     2811.02     2843.30     86.31 o 
   5   7   3      645.80      660.31     33.68 o 
   6   7   3     3085.37     3046.50    120.57 o 
   7   7   3     2952.31     2995.43    118.99 o 
   8   7   3      926.95      841.51     58.66 o 
   9   7   3      631.92      644.93     42.36 o 
  10   7   3      834.10      792.85     33.73 o 
  11   7   3      493.58      538.98     69.71 o 
  12   7   3     1001.68     1025.97     84.64 o 
  13   7   3      379.98      136.13    136.82 o 
  14   7   3      819.02      871.32     85.33 o 
  15   7   3      503.23      381.26    123.63 o 
  16   7   3      763.38      696.69     88.94 o 
  17   7   3      188.61      163.83     56.90 o 
  18   7   3      238.11      141.16     49.72 o 
  19   7   3       18.32       31.42     20.89 o 
   1   8   3       56.22       61.39     13.17 o 
   2   8   3      270.44      266.25     16.78 o 
   3   8   3        2.33        7.90      5.03 o 
   4   8   3      809.44      822.98     28.86 o 
   5   8   3      177.56      112.22     27.70 o 
   6   8   3      187.59      201.92     24.80 o 
   7   8   3      744.10      622.13    111.26 o 
   8   8   3     1166.45     1101.84     51.12 o 
   9   8   3       30.31       18.68      9.48 o 
  10   8   3      264.22      256.91     79.91 o 
  11   8   3       24.26       28.25     21.46 o 
  12   8   3      466.44      486.58    118.32 o 
  13   8   3      436.89      405.12    118.63 o 
  14   8   3      325.37      350.17    111.82 o 
  15   8   3       77.36       47.62     30.05 o 
  16   8   3      453.10      397.70    113.47 o 
  17   8   3       26.95       35.37     25.78 o 
  18   8   3      435.90      318.01    110.77 o 
   0   9   3     5211.81     5466.11    310.23 o 
   1   9   3       80.25       82.98     19.96 o 
   2   9   3     2156.95     2144.99     67.21 o 
   3   9   3       32.23       31.20      8.98 o 
   4   9   3      949.34      965.54     48.81 o 
   5   9   3      709.84      704.74     39.81 o 
   6   9   3     3846.50     4052.90    202.58 o 
   7   9   3       71.19       46.70     17.50 o 
   8   9   3     2116.27     2098.51    111.47 o 
   9   9   3        7.16       10.15     10.76 o 
  10   9   3     1206.12     1241.47    100.30 o 
  11   9   3        5.47       13.72     19.49 o 
  12   9   3     1049.04     1051.76     93.31 o 
  13   9   3       38.63        5.45     26.44 o 
  14   9   3      581.20      552.16    139.83 o 
  15   9   3       66.52       38.84     32.90 o 
  16   9   3      549.71      588.25    106.80 o 
  17   9   3       28.42       25.67     31.05 o 
  18   9   3      246.64      202.02     83.20 o 
   1  10   3       74.51       52.50     18.32 o 
   2  10   3      219.52      205.77     40.18 o 
   3  10   3        3.34       18.51     11.15 o 
   4  10   3      949.01      912.48     42.45 o 
   5  10   3        6.19        6.58     10.87 o 
   6  10   3      291.21      231.47     54.25 o 
   7  10   3      175.70      160.32     40.91 o 
   8  10   3     1297.19     1236.14     84.11 o 
   9  10   3       49.51       33.78     25.49 o 
  10  10   3       20.45        7.29     23.38 o 
  11  10   3       28.10       13.26     17.31 o 
  12  10   3      138.14      181.76     52.82 o 
  13  10   3      348.41      111.60     96.84 o 
  14  10   3      499.83      408.73    119.47 o 
  15  10   3      124.37      115.13     39.35 o 
  16  10   3      322.81      275.65     99.86 o 
  17  10   3        9.74       25.63     24.71 o 
   0  11   3      934.05      872.57     65.19 o 
   1  11   3      983.78      927.39     55.19 o 
   2  11   3      372.52      378.83     34.35 o 
   3  11   3     1691.98     1755.60     86.85 o 
   4  11   3      948.97      968.84     51.87 o 
   5  11   3      116.49      118.20     29.58 o 
   6  11   3     2345.97     2420.43     72.75 o 
   7  11   3      916.24      910.23     70.40 o 
   8  11   3      257.67      247.24     53.18 o 
   9  11   3      835.78      872.20     75.98 o 
  10  11   3      307.17      342.10    102.10 o 
  11  11   3      370.71      349.92    108.99 o 
  12  11   3      296.17      232.41     76.93 o 
  13  11   3      142.94       55.05     46.32 o 
  14  11   3      150.42      123.96     52.36 o 
  15  11   3      543.63      376.71    129.01 o 
  16  11   3      526.56      539.28     95.02 o 
   1  12   3       85.99       86.32     15.25 o 
   2  12   3        3.92        8.36     12.46 o 
   3  12   3      120.00       86.81     20.93 o 
   4  12   3      139.96       87.54     23.58 o 
   5  12   3       14.29        8.73     11.79 o 
   6  12   3      124.77      101.03     24.77 o 
   7  12   3      594.82      544.60     66.37 o 
   8  12   3      335.62      272.87     91.12 o 
   9  12   3      348.76      311.33     90.58 o 
  10  12   3       87.86       74.94     36.30 o 
  11  12   3       97.64       89.04     33.40 o 
  12  12   3      102.42      121.11     33.57 o 
  13  12   3       69.55       53.00     24.30 o 
  14  12   3      146.75      108.09     50.32 o 
  15  12   3      176.01      139.99     45.74 o 
   0  13   3       82.54       78.12     29.02 o 
   1  13   3      968.61     1003.80     61.38 o 
   2  13   3       96.74       73.65     20.55 o 
   3  13   3      899.20      896.92     49.20 o 
   4  13   3       28.56       19.35     16.96 o 
   5  13   3      829.94      842.39     55.72 o 
   6  13   3      217.44      190.51     61.21 o 
   7  13   3     1903.34     2075.09    131.71 o 
   8  13   3       48.28       15.28     34.19 o 
   9  13   3      303.07      100.06    104.78 o 
  10  13   3       58.33       14.16     23.75 o 
  11  13   3      954.11      863.63     92.14 o 
  12  13   3       74.99       64.32     31.75 o 
  13  13   3      314.05      142.70     58.43 o 
  14  13   3        5.21       27.96     24.70 o 
   1  14   3        5.40       13.02     12.84 o 
   2  14   3        7.94       12.39     15.02 o 
   3  14   3      142.69      110.96     31.15 o 
   4  14   3       39.93       21.96     16.61 o 
   5  14   3       74.40       35.29     15.68 o 
   6  14   3        9.84       20.59     12.38 o 
   7  14   3       28.61       29.06     28.70 o 
   8  14   3      203.67      121.41     44.63 o 
   9  14   3      136.50       88.25     45.38 o 
  10  14   3       16.13        4.80     33.77 o 
  11  14   3      146.20      112.78     52.17 o 
  12  14   3       27.92       46.94     21.13 o 
   0  15   3      177.55      143.61     40.64 o 
   1  15   3      146.51      117.28     31.26 o 
   2  15   3      338.57      299.67     76.54 o 
   3  15   3      660.43      627.05     52.19 o 
   4  15   3      254.11      209.10     53.72 o 
   5  15   3      484.14      398.18     60.65 o 
   6  15   3      175.32      151.39     51.38 o 
   7  15   3      312.07      283.93     99.16 o 
   8  15   3      196.56      191.44     75.92 o 
   9  15   3       79.13       75.44     28.99 o 
  10  15   3      127.75       78.91     41.06 o 
  11  15   3      227.17      203.31     91.68 o 
   1  16   3       83.22       73.93     21.01 o 
   2  16   3       26.68       20.08     16.09 o 
   3  16   3        0.67        2.11     17.05 o 
   4  16   3        7.77       11.57     16.53 o 
   5  16   3       45.99       29.27     20.35 o 
   6  16   3        8.09       10.95     22.30 o 
   7  16   3        0.48       18.02     23.05 o 
   8  16   3      189.59      108.97     60.35 o 
   0  17   3       90.14      108.33     47.77 o 
   1  17   3       12.41       17.07     12.98 o 
   2  17   3      421.31      424.14     44.09 o 
   3  17   3       25.71       12.33     18.55 o 
   4  17   3      405.22      317.08    103.80 o 
   5  17   3       38.18       36.66     28.52 o 
   0   0   4     4447.42     4569.24    229.45 o 
   2   0   4     3968.47     3875.15    159.06 o 
   4   0   4     3793.15     4014.07    179.44 o 
   6   0   4     3103.26     3172.57    153.49 o 
   8   0   4     3894.75     4066.05    231.35 o 
  10   0   4     2550.27     2812.47    135.10 o 
  12   0   4     1684.18     1712.68    130.59 o 
  14   0   4     1289.43     1245.41     93.08 o 
  16   0   4      317.08      306.22     55.86 o 
  18   0   4      589.82      410.20     59.27 o 
   1   1   4        4.54        3.22      6.63 o 
   2   1   4      141.78      160.86     17.17 o 
   3   1   4      187.16      193.04     19.53 o 
   4   1   4       73.34       68.87     16.65 o 
   5   1   4      142.86      137.24     27.08 o 
   6   1   4     1399.71     1369.99     47.15 o 
   7   1   4       26.35       19.99      8.33 o 
   8   1   4      167.63      191.82     36.10 o 
   9   1   4       35.62       23.33     12.13 o 
  10   1   4     1212.65     1229.57     47.16 o 
  11   1   4      370.37      343.58     30.15 o 
  12   1   4      579.72      548.89     36.19 o 
  13   1   4      114.13       92.23     18.47 o 
  14   1   4      311.42      323.96     27.85 o 
  15   1   4      121.27       85.22     24.78 o 
  16   1   4      814.30      691.59     59.20 o 
  17   1   4      233.10      167.43     44.26 o 
  18   1   4      410.14      408.84     48.26 o 
  19   1   4       11.91        7.61     11.78 o 
   0   2   4     4144.56     4355.06    178.47 o 
   1   2   4     2422.09     2480.39     86.81 o 
   2   2   4     2006.59     2077.46     73.77 o 
   3   2   4     1588.64     1610.86     52.61 o 
   4   2   4     1767.53     1788.05     58.23 o 
   5   2   4     1360.41     1398.99     46.73 o 
   6   2   4     2758.65     2862.07     92.45 o 
   7   2   4      840.62      871.17     33.30 o 
   8   2   4     1047.23     1042.08     48.83 o 
   9   2   4     1929.23     1994.89     84.29 o 
  10   2   4      653.80      676.42     30.05 o 
  11   2   4      339.68      344.68     26.95 o 
  12   2   4      936.15      968.77     55.05 o 
  13   2   4      529.00      461.26     33.25 o 
  14   2   4      417.19      383.22     36.52 o 
  15   2   4      451.35      407.09     48.25 o 
  16   2   4      664.91      643.45     54.42 o 
  17   2   4      568.26      500.34     66.32 o 
  18   2   4      464.68      357.92     67.58 o 
  19   2   4      226.95      131.03     55.66 o 
   1   3   4      131.02      126.67     21.17 o 
   2   3   4      211.85      200.00     20.21 o 
   3   3   4      148.32      142.45     12.51 o 
   4   3   4       40.38       31.93      8.46 o 
   5   3   4      610.38      609.02     30.97 o 
   6   3   4        8.30       17.04      6.72 o 
   7   3   4      168.71      107.26     20.03 o 
   8   3   4       88.40       75.61     17.48 o 
   9   3   4      115.99      122.14     26.15 o 
  10   3   4      668.44      672.08     36.30 o 
  11   3   4      353.10      352.19     30.54 o 
  12   3   4      195.96      181.17     36.69 o 
  13   3   4      705.10      658.37     37.55 o 
  14   3   4      264.40      224.54     44.40 o 
  15   3   4      520.98      524.62     66.57 o 
  16   3   4      294.54      265.30     80.76 o 
  17   3   4      221.70      172.63     63.08 o 
  18   3   4       13.88       25.75     18.17 o 
  19   3   4      359.65      338.80     46.44 o 
   0   4   4      366.33      362.96     26.36 o 
   1   4   4     3119.63     3215.07    101.83 o 
   2   4   4      168.59      169.77     30.72 o 
   3   4   4     2324.50     2378.71     85.72 o 
   4   4   4      354.96      379.87     23.87 o 
   5   4   4     5222.60     5420.28    236.84 o 
   6   4   4     1111.92     1180.44     65.06 o 
   7   4   4      995.52     1042.32     54.99 o 
   8   4   4      124.57      106.78     25.42 o 
   9   4   4     3777.65     4200.51    123.56 o 
  10   4   4      326.89      315.07     26.50 o 
  11   4   4     1457.05     1594.58     95.41 o 
  12   4   4       98.70       80.78     21.85 o 
  13   4   4     1073.13     1157.76     94.66 o 
  14   4   4       37.57       25.51     22.37 o 
  15   4   4      903.26      935.44     90.50 o 
  16   4   4       85.64       65.38     27.10 o 
  17   4   4      161.22      140.25     51.32 o 
  18   4   4       31.00       11.30     16.91 o 
   1   5   4      235.06      240.10     22.04 o 
   2   5   4      497.46      518.15     23.56 o 
   3   5   4      247.24      245.46     37.78 o 
   4   5   4      434.93      430.72     26.12 o 
   5   5   4      167.87      152.61     35.66 o 
   6   5   4      268.54      271.26     63.86 o 
   7   5   4       74.12       81.18     23.86 o 
   8   5   4      580.31      547.10     31.51 o 
   9   5   4      998.41     1000.43     57.82 o 
  10   5   4      454.80      481.38     52.59 o 
  11   5   4      405.31      431.95     68.10 o 
  12   5   4       75.13       43.67     29.00 o 
  13   5   4      486.18      482.21     55.43 o 
  14   5   4       23.28       25.80     14.36 o 
  15   5   4      473.91      369.67    105.09 o 
  16   5   4      159.74      148.20     65.12 o 
  17   5   4      495.60      368.28    154.12 o 
  18   5   4       14.96       21.03     27.85 o 
   0   6   4     1500.92     1517.25     75.80 o 
   1   6   4     4047.57     4243.98    139.59 o 
   2   6   4      724.13      710.23     34.22 o 
   3   6   4      731.81      725.65     39.15 o 
   4   6   4      739.66      713.45     38.32 o 
   5   6   4     2206.30     2239.50    113.21 o 
   6   6   4      975.82     1009.58     62.14 o 
   7   6   4      721.21      799.27     53.22 o 
   8   6   4      282.77      264.89     70.55 o 
   9   6   4     1248.82     1232.25     81.30 o 
  10   6   4      482.31      432.88     55.06 o 
  11   6   4      931.62      981.62     72.36 o 
  12   6   4      681.02      733.27     74.26 o 
  13   6   4      934.43      890.91     81.63 o 
  14   6   4       81.45       69.47     28.04 o 
  15   6   4      163.26      167.39     56.86 o 
  16   6   4      268.39      188.60     89.64 o 
  17   6   4      191.82      110.13     43.00 o 
  18   6   4      207.24      162.45     63.92 o 
   1   7   4       55.74       34.22     18.14 o 
   2   7   4      472.26      435.32     32.97 o 
   3   7   4       81.14       80.00     19.77 o 
   4   7   4       30.44       24.80     10.79 o 
   5   7   4       67.45       50.64     16.92 o 
   6   7   4      535.27      507.60     46.18 o 
   7   7   4       93.58       76.87     34.65 o 
   8   7   4      284.60      319.37     86.36 o 
   9   7   4      140.13      142.45     38.25 o 
  10   7   4      108.09       80.62     32.03 o 
  11   7   4      177.67      165.94     58.23 o 
  12   7   4      253.12      240.20     73.93 o 
  13   7   4      261.25      217.34     66.41 o 
  14   7   4      476.77      331.03     86.15 o 
  15   7   4      183.70      155.99     61.44 o 
  16   7   4      254.93      179.42     71.39 o 
  17   7   4      217.47      179.26     69.02 o 
   0   8   4     1363.61     1398.04     73.93 o 
   1   8   4        1.76       14.41     12.24 o 
   2   8   4     2883.14     2993.86    116.09 o 
   3   8   4      381.89      341.93     23.99 o 
   4   8   4     1750.49     1781.92     70.20 o 
   5   8   4      245.13      132.60     57.00 o 
   6   8   4      773.35      819.85     59.76 o 
   7   8   4      361.96      354.33    110.52 o 
   8   8   4     2085.33     2199.92    169.79 o 
   9   8   4      167.15      150.68     49.52 o 
  10   8   4     1315.77     1240.35     96.52 o 
  11   8   4        5.75        7.47     26.29 o 
  12   8   4      943.63      966.14    115.27 o 
  13   8   4      203.07      160.66     58.81 o 
  14   8   4      460.14      527.35     97.11 o 
  15   8   4        9.31       37.07     23.19 o 
  16   8   4      176.93      106.03     66.64 o 
  17   8   4       88.49       73.77     34.04 o 
   1   9   4      190.36      181.32     41.39 o 
   2   9   4      926.90      842.82     45.05 o 
   3   9   4       27.58       17.92     10.55 o 
   4   9   4       50.23       40.66     14.34 o 
   5   9   4       51.02       58.10     22.13 o 
   6   9   4       83.12       71.22     29.87 o 
   7   9   4       30.59       32.81     22.42 o 
   8   9   4      134.60      145.42     48.61 o 
   9   9   4       26.82       26.27     25.00 o 
  10   9   4      285.98      276.68     99.90 o 
  11   9   4       23.73       11.77     17.64 o 
  12   9   4      335.13      315.11    103.07 o 
  13   9   4       19.07       25.70     22.42 o 
  14   9   4      601.36      572.08    112.01 o 
  15   9   4       14.00       24.68     22.95 o 
  16   9   4      203.39      123.26     65.28 o 
   0  10   4     1644.77     1701.69    161.38 o 
   1  10   4      191.02      174.42     52.65 o 
   2  10   4     1582.76     1560.38     92.03 o 
   3  10   4      376.30      352.43     71.08 o 
   4  10   4     1060.81     1054.12     73.27 o 
   5  10   4      346.50      324.78     39.05 o 
   6  10   4      542.56      524.85     54.94 o 
   7  10   4      159.34      169.83     47.85 o 
   8  10   4      508.65      544.21     62.80 o 
   9  10   4       90.36       77.54     40.32 o 
  10  10   4      564.02      503.63     93.11 o 
  11  10   4      198.09      148.37     58.65 o 
  12  10   4      640.53      651.92     89.28 o 
  13  10   4      353.92      231.26    103.59 o 
  14  10   4      442.73      436.15     80.52 o 
  15  10   4       15.20       22.57     32.98 o 
   1  11   4      124.06       79.26     18.05 o 
   2  11   4       33.41       24.24     12.35 o 
   3  11   4      180.77      143.55     30.71 o 
   4  11   4        6.97       17.16     10.06 o 
   5  11   4       28.67       33.21     18.03 o 
   6  11   4      122.27      101.34     31.84 o 
   7  11   4      118.98      147.62     43.65 o 
   8  11   4       33.45       19.29     23.44 o 
   9  11   4       33.65       43.84     27.08 o 
  10  11   4      113.87       80.20     46.77 o 
  11  11   4       26.34       38.07     34.01 o 
  12  11   4      112.63       82.35     44.76 o 
  13  11   4      208.28      190.68     62.39 o 
  14  11   4      495.38      361.97    136.46 o 
   0  12   4      349.37      282.49     95.46 o 
   1  12   4      835.34      882.34     51.46 o 
   2  12   4      163.11      116.89     33.17 o 
   3  12   4      533.49      471.68     50.84 o 
   4  12   4       98.66       77.05     24.46 o 
   5  12   4      827.93      867.54     70.31 o 
   6  12   4       81.17       53.64     30.10 o 
   7  12   4      819.55      818.95     90.28 o 
   8  12   4      221.86      149.08     57.32 o 
   9  12   4      618.22      646.78     84.54 o 
  10  12   4      336.04      259.57    109.65 o 
  11  12   4      303.55      279.76    121.33 o 
  12  12   4       43.49       24.71     28.98 o 
  13  12   4      368.17      248.35    122.39 o 
   1  13   4        7.59       11.17     16.47 o 
   2  13   4        7.98       -2.67     17.70 o 
   3  13   4       61.33       64.65     19.13 o 
   4  13   4       25.04       21.64     20.74 o 
   5  13   4       25.95        2.96     21.43 o 
   6  13   4      257.37      189.23     72.03 o 
   7  13   4       13.70        1.29     30.45 o 
   8  13   4      189.51      135.25     53.52 o 
   9  13   4      187.62      131.03     59.70 o 
  10  13   4       32.85       45.37     27.19 o 
  11  13   4       51.74       64.00     36.12 o 
   0  14   4        5.44       18.42     19.24 o 
   1  14   4      797.11      757.69     52.60 o 
   2  14   4      110.60       74.66     24.82 o 
   3  14   4      323.01      285.20     79.11 o 
   4  14   4       93.56       85.80     28.97 o 
   5  14   4      672.00      656.10     74.54 o 
   6  14   4       73.05       71.48     35.45 o 
   7  14   4      178.19      135.51     57.89 o 
   8  14   4      108.10      122.31     56.84 o 
   9  14   4      554.74      411.43    130.01 o 
   1  15   4       26.42        5.26     19.26 o 
   2  15   4      108.54       71.10     27.61 o 
   3  15   4       19.00       22.00     20.09 o 
   4  15   4       11.84       -3.86     17.67 o 
   5  15   4       17.85       19.64     30.12 o 
   6  15   4       40.79       41.58     32.41 o 
   7  15   4       91.03       77.40     36.64 o 
   0  16   4      128.12       92.60     42.80 o 
   1  16   4       88.73       35.71     21.83 o 
   2  16   4      332.34      320.57     49.96 o 
   3  16   4       92.16       52.51     30.56 o 
   2   0   5      195.22      176.30     75.21 o 
   4   0   5      492.19      426.00     19.58 o 
   6   0   5       48.60       27.59     18.02 o 
   8   0   5      581.44      624.47     53.49 o 
  10   0   5       17.10        5.97     14.21 o 
  12   0   5     1138.89     1062.40     91.29 o 
  14   0   5      758.97      768.76     91.43 o 
  16   0   5      316.96      254.79    205.77 o 
   0   1   5     1698.46     1924.23    117.25 o 
   1   1   5      327.27      342.45     34.72 o 
   2   1   5     3259.87     3343.98    136.81 o 
   3   1   5      137.25      114.02     33.48 o 
   4   1   5     1872.00     1917.99     66.59 o 
   5   1   5      319.10      301.92     18.44 o 
   6   1   5     1040.53     1167.33     56.24 o 
   7   1   5      594.76      570.05     34.83 o 
   8   1   5     1072.17     1158.19     64.13 o 
   9   1   5       47.34       42.71     12.78 o 
  10   1   5     1988.87     2095.20     85.28 o 
  11   1   5      375.37      352.86     38.70 o 
  12   1   5     1137.70     1168.75     79.29 o 
  13   1   5      120.84      103.27     35.26 o 
  14   1   5      304.20      294.86    109.80 o 
  15   1   5       46.84       38.05     24.34 o 
  16   1   5      490.87      371.77    132.18 o 
  17   1   5       34.05       45.14     23.65 o 
   1   2   5       10.08       21.05     10.29 o 
   2   2   5      140.32      141.98     46.73 o 
   3   2   5      418.40      449.67     30.43 o 
   4   2   5      785.70      795.58     40.25 o 
   5   2   5       13.87        4.96     12.29 o 
   6   2   5       91.17       81.34     17.77 o 
   7   2   5       15.96        9.34     10.48 o 
   8   2   5      283.12      248.91     56.85 o 
   9   2   5      167.31      134.48     32.00 o 
  10   2   5       52.50       41.34     20.03 o 
  11   2   5      169.64      166.35     43.58 o 
  12   2   5      267.92      237.55     64.86 o 
  13   2   5      298.17      225.17     43.05 o 
  14   2   5      544.64      528.39     69.51 o 
  15   2   5       18.43      -23.48     25.53 o 
  16   2   5      121.64       78.84     37.54 o 
   0   3   5     2746.57     2877.02    137.72 o 
   1   3   5     2055.43     2191.43     83.78 o 
   2   3   5      150.66      137.78     35.74 o 
   3   3   5     3046.57     3418.76    163.86 o 
   4   3   5      103.20       78.81     37.42 o 
   5   3   5      583.41      627.84     39.14 o 
   6   3   5      625.10      650.39     40.88 o 
   7   3   5     1202.86     1303.38     87.37 o 
   8   3   5      117.72      128.73     30.11 o 
   9   3   5      708.18      734.14     54.39 o 
  10   3   5      910.42      839.04     60.30 o 
  11   3   5     1912.94     1944.53     48.89 o 
  12   3   5      292.37      291.68     89.00 o 
  13   3   5      369.59      358.88     58.55 o 
  14   3   5       25.89       23.32     18.17 o 
  15   3   5      334.34      291.98     60.05 o 
  16   3   5       32.73       20.22     17.26 o 
   1   4   5      195.09      164.89     40.60 o 
   2   4   5      296.02      286.47     27.68 o 
   3   4   5       60.17       49.29     18.92 o 
   4   4   5      284.23      217.53     64.42 o 
   5   4   5       58.56       66.09     24.84 o 
   6   4   5       21.62        6.83     23.57 o 
   7   4   5      139.39      129.47     44.60 o 
   8   4   5        7.45      -15.73     25.53 o 
   9   4   5      246.35      206.33     62.94 o 
  10   4   5       46.64       17.25     19.06 o 
  11   4   5      310.22      262.01     82.02 o 
  12   4   5        1.58        2.28     22.03 o 
  13   4   5      535.77      533.62     66.73 o 
  14   4   5       95.89       72.56     36.22 o 
  15   4   5      493.93      386.08     62.46 o 
  16   4   5        6.93        2.59     21.12 o 
   0   5   5      135.55      135.47     46.23 o 
   1   5   5     1927.86     2004.41     95.64 o 
   2   5   5      179.52      181.83     42.50 o 
   3   5   5     1853.14     1952.30    105.68 o 
   4   5   5      134.18      102.83     34.81 o 
   5   5   5      740.23      826.67     69.33 o 
   6   5   5       96.53       83.58     35.72 o 
   7   5   5     2597.45     2593.48    165.82 o 
   8   5   5      233.44      213.66     67.92 o 
   9   5   5      509.36      568.01     59.49 o 
  10   5   5      119.09       99.57     37.89 o 
  11   5   5     1146.30     1170.47    118.40 o 
  12   5   5       13.55        7.62     26.75 o 
  13   5   5      397.38      363.38     74.78 o 
  14   5   5       41.89       20.20     21.02 o 
  15   5   5      321.93      192.41     84.67 o 
  16   5   5      102.83       51.17     44.70 o 
   1   6   5      252.23      202.49     40.58 o 
   2   6   5       77.41       65.39     18.38 o 
   3   6   5      168.61      120.38     27.86 o 
   4   6   5      118.20      117.35     39.70 o 
   5   6   5      145.15      123.60     36.50 o 
   6   6   5        1.18       24.31     14.69 o 
   7   6   5       57.60       48.19     23.71 o 
   8   6   5      341.14      276.89     82.06 o 
   9   6   5       18.20       43.09     21.25 o 
  10   6   5       18.07        9.72     26.09 o 
  11   6   5      289.21      245.52     77.43 o 
  12   6   5       68.12       58.69     34.02 o 
  13   6   5      242.64      132.76     49.43 o 
  14   6   5       27.16       27.17     25.76 o 
  15   6   5      408.45      339.84     44.52 o 
   0   7   5      949.23      980.89     79.71 o 
   1   7   5      654.15      654.44     43.47 o 
   2   7   5     1122.00     1139.12     59.92 o 
   3   7   5      694.90      701.26     52.91 o 
   4   7   5     1167.76     1208.98     83.42 o 
   5   7   5      143.09      143.49     44.65 o 
   6   7   5      498.09      401.18    131.05 o 
   7   7   5      593.53      534.58     60.63 o 
   8   7   5      572.50      618.17     72.54 o 
   9   7   5      565.64      507.63     67.18 o 
  10   7   5      660.50      700.48     76.79 o 
  11   7   5      294.62      215.79     87.30 o 
  12   7   5      246.00       77.37     59.18 o 
  13   7   5      175.07      152.06     54.29 o 
  14   7   5      505.08      459.49     79.03 o 
   1   8   5       15.35       10.43     13.21 o 
   2   8   5        0.88        8.87      9.06 o 
   3   8   5       39.77       39.40     19.14 o 
   4   8   5      108.91       86.37     40.40 o 
   5   8   5       12.82        5.25     15.83 o 
   6   8   5       20.08       32.74     16.74 o 
   7   8   5       77.14       85.71     32.91 o 
   8   8   5      376.18      317.12    120.92 o 
   9   8   5       26.92       45.26     22.77 o 
  10   8   5      140.45      107.69     45.75 o 
  11   8   5        0.77       -7.19     26.08 o 
  12   8   5      614.48      689.82    102.84 o 
  13   8   5       70.05       61.98     29.76 o 
  14   8   5      179.72       72.30     56.34 o 
   0   9   5     2144.66     2164.64     56.21 o 
   1   9   5       19.31       22.53     12.45 o 
   2   9   5      855.30      859.75     55.24 o 
   3   9   5       65.71       18.69     19.31 o 
   4   9   5      601.69      689.64     69.22 o 
   5   9   5        0.27       17.86     22.68 o 
   6   9   5     1260.04     1224.06    124.63 o 
   7   9   5       71.15       48.22     33.29 o 
   8   9   5     1203.98     1312.67     47.14 o 
   9   9   5       18.82       31.36     16.60 o 
  10   9   5      273.62      214.99     88.57 o 
  11   9   5       34.92       34.53     24.66 o 
  12   9   5      418.48      317.94    145.77 o 
  13   9   5       42.71       18.58     28.21 o 
   1  10   5       16.87       27.17     15.59 o 
   2  10   5       10.48        7.96     16.64 o 
   3  10   5       47.49       41.84     19.47 o 
   4  10   5      131.14      112.09     41.49 o 
   5  10   5       25.56       32.68     23.08 o 
   6  10   5      268.63      180.66     66.52 o 
   7  10   5      138.31      110.86     42.89 o 
   8  10   5       21.58        3.10     23.14 o 
   9  10   5       30.21       40.31     26.15 o 
  10  10   5      121.78       97.51     48.39 o 
  11  10   5        8.64       20.28     17.15 o 
  12  10   5      176.44       91.49     55.79 o 
   0  11   5      155.11      134.34     58.10 o 
   1  11   5      582.16      516.37     64.44 o 
   2  11   5      411.84      408.44     53.87 o 
   3  11   5      436.83      354.61    110.00 o 
   4  11   5      394.23      307.88    122.32 o 
   5  11   5      130.06       81.55     45.19 o 
   6  11   5      347.37      248.07    117.37 o 
   7  11   5      216.79      170.21     62.18 o 
   8  11   5      271.78      198.63     97.67 o 
   9  11   5      462.28      452.35     81.15 o 
  10  11   5      202.54      140.38     73.81 o 
   1  12   5       63.98       57.76     23.77 o 
   2  12   5       55.22       33.10     20.80 o 
   3  12   5       45.34       39.73     21.58 o 
   4  12   5       13.57        8.36     22.61 o 
   5  12   5        3.40       22.16     21.78 o 
   6  12   5       10.93       -3.08     25.27 o 
   7  12   5       28.70       37.52     29.10 o 
   8  12   5      137.74       74.85     45.17 o 
   9  12   5       39.38       40.28     24.72 o 
   0  13   5       78.88       84.77     59.59 o 
   1  13   5      629.22      620.21     66.67 o 
   2  13   5       61.44       40.17     19.28 o 
   3  13   5      276.27      194.81     64.70 o 
   4  13   5       19.98       24.69     21.27 o 
   5  13   5      359.46      282.24    171.89 o 
   6  13   5        2.40       22.05     17.80 o 
   7  13   5      351.07      293.14    137.45 o 
   1  14   5        1.32        7.19     21.97 o 
   2  14   5        2.51        0.68     18.89 o 
   3  14   5       19.58       27.63     19.59 o 
   4   0   6     1075.40     1147.68    105.65 o 
   6   0   6     1344.13     1447.89    150.63 o 
   8   0   6      806.46      793.30    145.92 o 
  10   0   6      680.02      747.44    139.89 o 
  12   0   6      707.73      718.82    124.75 o 
   2   1   6       13.23       23.39     12.15 o 
   3   1   6      284.86      229.28    110.86 o 
   4   1   6       22.57       21.31     14.67 o 
   5   1   6       48.27       33.14     15.62 o 
   6   1   6      237.23      224.53     69.61 o 
   7   1   6      198.24      156.33     59.29 o 
   8   1   6      133.42      117.05     33.66 o 
   9   1   6        8.16        0.61     25.35 o 
  10   1   6      328.04      269.25    100.36 o 
  11   1   6        6.10       21.33     23.47 o 
  12   1   6       61.39      107.96     43.79 o 
  13   1   6      112.77       90.87     44.32 o 
   1   2   6      577.19      588.14     60.86 o 
   2   2   6      512.88      545.45     61.48 o 
   3   2   6      625.72      698.41     55.62 o 
   4   2   6     1209.94     1300.91    110.91 o 
   5   2   6      505.03      468.16     57.06 o 
   6   2   6      664.60      656.32     75.38 o 
   7   2   6      313.98      321.71     62.79 o 
   8   2   6      573.88      599.00     60.27 o 
   9   2   6      691.08      753.49    105.65 o 
  10   2   6      343.57      273.26    117.61 o 
  11   2   6       79.33       72.36     41.62 o 
  12   2   6      138.86      115.27     50.53 o 
  13   2   6      179.87      135.59     86.90 o 
   1   3   6      326.80      333.61     52.66 o 
   2   3   6      194.03      154.43     44.09 o 
   3   3   6        9.05        8.69     17.95 o 
   4   3   6       13.02       19.87     17.88 o 
   5   3   6       11.02       12.42     20.28 o 
   6   3   6       13.94       18.07     21.61 o 
   7   3   6      351.24      361.97     62.87 o 
   8   3   6        9.93       -3.45     27.30 o 
   9   3   6      149.39      139.62     38.65 o 
  10   3   6      177.74      132.74     56.03 o 
  11   3   6       16.88       -4.51     39.01 o 
  12   3   6       20.18       -0.08     38.77 o 
  13   3   6      362.89      176.74    104.94 o 
   0   4   6        1.85        0.02     18.32 o 
   1   4   6     1197.80     1338.17    138.48 o 
   2   4   6        3.19       -6.42     13.83 o 
   3   4   6      956.08      978.81     86.63 o 
   4   4   6      199.13      156.41     53.26 o 
   5   4   6     1205.88     1316.77    132.02 o 
   6   4   6       11.79       21.45     15.85 o 
   7   4   6      558.76      558.59     70.67 o 
   8   4   6        4.71       -9.29     29.18 o 
   9   4   6     1052.32     1169.91     78.75 o 
  10   4   6       72.60       49.98     26.03 o 
  11   4   6      372.27      369.51     59.89 o 
  12   4   6        0.99        6.53     28.80 o 
   1   5   6       71.47       64.97     19.41 o 
   2   5   6      299.44      231.04     98.55 o 
   3   5   6       29.79       29.29     21.62 o 
   4   5   6       89.85       56.11     27.01 o 
   5   5   6      148.59      108.66     68.30 o 
   6   5   6       17.42       -4.31     28.82 o 
   7   5   6        8.85       32.25     22.61 o 
   8   5   6        7.59        4.66     26.51 o 
   9   5   6      122.22       98.04     40.56 o 
  10   5   6       15.30       -2.78     21.77 o 
  11   5   6      309.42      207.69     71.55 o 
  12   5   6       48.89       26.12     21.37 o 
   0   6   6      673.02      694.17    151.34 o 
   1   6   6      744.69      795.46     72.59 o 
   2   6   6      310.49      249.22     90.41 o 
   3   6   6      419.61      440.43     69.31 o 
   4   6   6      118.72      100.14     38.68 o 
   5   6   6      893.29      949.43     90.40 o 
   6   6   6      153.19      102.68     45.74 o 
   7   6   6      266.72      226.91    108.52 o 
   8   6   6      245.44      207.95     86.30 o 
   9   6   6      467.86      413.14     87.44 o 
  10   6   6      148.14      122.91     47.05 o 
  11   6   6      275.32      213.77     83.20 o 
   1   7   6       30.91       10.79     18.35 o 
   2   7   6       61.75       61.98     26.01 o 
   3   7   6       30.03       27.33     20.55 o 
   4   7   6       25.84       21.88     19.27 o 
   5   7   6       91.39       58.39     36.54 o 
   6   7   6      119.37       77.98     54.18 o 
   7   7   6       22.13       18.64     20.29 o 
   8   7   6      108.34      113.99     46.29 o 
   9   7   6       76.07       44.97     28.04 o 
  10   7   6       30.59       16.94     26.63 o 
   0   8   6      505.89      428.83    150.15 o 
   1   8   6       95.84       70.71     49.25 o 
   2   8   6      700.04      777.00     72.45 o 
   3   8   6        9.46       14.11     18.54 o 
   4   8   6      735.46      817.85    102.15 o 
   5   8   6      234.75      165.59     71.45 o 
   6   8   6      272.43      187.38     79.99 o 
   7   8   6       90.79       69.79     36.08 o 
   8   8   6      592.51      646.24     63.68 o 
   9   8   6      105.58       65.24     39.05 o 
   1   9   6       11.75        5.31     25.28 o 
   2   9   6      227.90      169.18     76.75 o 
   3   9   6        4.04       -3.12     23.77 o 
   4   9   6        8.06        7.21     18.42 o 
   5   9   6       28.03       23.19     21.31 o 
   6   9   6       48.90       21.35     23.28 o 
   7   9   6       23.25       27.39     30.87 o 
   8   9   6       64.21       55.84     31.67 o 
   0  10   6      535.43      586.63     73.70 o 
   1  10   6      105.25       75.01     37.86 o 
   2  10   6      442.51      409.73    118.44 o 
   3  10   6       97.41       98.33     46.59 o 
   4  10   6      366.56      279.44    137.24 o 
   5  10   6       89.62       44.02     23.31 o 
   6  10   6      156.41       95.94     49.49 o 
   1  11   6       24.50      -15.00     20.16 o 
   2  11   6        4.43        9.36     32.73 o 
   3  11   6       22.08       12.72     34.02 o 
   6   1   7      736.47      818.40    126.39 o 
   7   1   7       70.62       23.95     41.91 o 
   4   2   7       18.44       42.35     21.64 o 
   5   2   7       13.74       22.67     20.28 o 
   6   2   7       45.64       23.31     25.34 o 
   7   2   7       24.28        1.58     25.58 o 
   4   3   7       50.46       42.70     31.17 o 
   5   3   7      676.31      798.68     43.51 o 
   6   3   7       65.75       54.83     34.96 o 
   2   4   7       34.75       35.32     33.47 o 
   3   4   7       18.65       32.16     51.03 o 
   4   4   7       99.28       65.87     85.72 o 
   5   4   7       25.89       36.07     30.81 o 
   6   4   7      102.95      119.34     84.84 o 
   2   5   7       53.28       58.90     49.38 o 
   3   5   7      629.45      780.16     73.21 o 
   4   5   7      103.61       52.43     41.13 o 
   1   6   7       53.50       83.28     95.71 o 
   2   6   7        2.50       25.31     45.49 o 
                                                 
